# Supplementary material for: Population Genetic Diversity in the Australian ‘Seascape’: A Bioregion Approach
Source: PLoS One. 2015 Sep 16;10(9):e0136275. doi: 10.1371/journal.pone.0136275 (PMC4574161; doi:10.1371/journal.pone.0136275)
Supplement: S2 Appendix — (ZIP) [file pone.0136275.s002.zip]

Archive with 55 entries (36 files):
- Winbugs files/
- Winbugs files/H3Ac_H/
- Winbugs files/H3Ac_H/.DS_Store
- __MACOSX/
- __MACOSX/Winbugs files/
- __MACOSX/Winbugs files/H3Ac_H/
- __MACOSX/Winbugs files/H3Ac_H/._.DS_Store
- Winbugs files/H3Ac_H/.RData
- Winbugs files/H3Ac_H/.Rhistory
- Winbugs files/H3Ac_H/SnMRL2/
- Winbugs files/H3Ac_H/SnMRL2/.DS_Store
- __MACOSX/Winbugs files/H3Ac_H/SnMRL2/
- __MACOSX/Winbugs files/H3Ac_H/SnMRL2/._.DS_Store
- Winbugs files/H3Ac_H/SnMRL2/.RData
- __MACOSX/Winbugs files/H3Ac_H/SnMRL2/._.RData
- Winbugs files/H3Ac_H/SnMRL2/.Rhistory
- __MACOSX/Winbugs files/H3Ac_H/SnMRL2/._.Rhistory
- Winbugs files/H3Ac_H/SnMRL2/data.txt
- Winbugs files/H3Ac_H/SnMRL2/R2bug_SMRnL2.R
- Winbugs files/H3Ac_H/SnMRL2/SnMRL2_model.txt
- Winbugs files/H3Ac_Z/
- Winbugs files/H3Ac_Z/.DS_Store
- __MACOSX/Winbugs files/H3Ac_Z/
- __MACOSX/Winbugs files/H3Ac_Z/._.DS_Store
- Winbugs files/H3Ac_Z/.Rhistory
- Winbugs files/H3Ac_Z/SnR/
- Winbugs files/H3Ac_Z/SnR/.DS_Store
- __MACOSX/Winbugs files/H3Ac_Z/SnR/
- __MACOSX/Winbugs files/H3Ac_Z/SnR/._.DS_Store
- Winbugs files/H3Ac_Z/SnR/.Rhistory
- Winbugs files/H3Ac_Z/SnR/data.txt
- Winbugs files/H3Ac_Z/SnR/R2bug_Z_SnR.R
- Winbugs files/H3Ac_Z/SnR/SnR_Zmodel.txt
- Winbugs files/H3Fc_H/
- Winbugs files/H3Fc_H/.DS_Store
- __MACOSX/Winbugs files/H3Fc_H/
- __MACOSX/Winbugs files/H3Fc_H/._.DS_Store
- Winbugs files/H3Fc_H/SnMRL2/
- Winbugs files/H3Fc_H/SnMRL2/.DS_Store
- __MACOSX/Winbugs files/H3Fc_H/SnMRL2/
- __MACOSX/Winbugs files/H3Fc_H/SnMRL2/._.DS_Store
- Winbugs files/H3Fc_H/SnMRL2/data.txt
- Winbugs files/H3Fc_H/SnMRL2/model.txt
- Winbugs files/H3Fc_H/SnMRL2/SnMRL2_R2bug.R
- Winbugs files/H3Mc_H/
- Winbugs files/H3Mc_H/.DS_Store
- __MACOSX/Winbugs files/H3Mc_H/
- __MACOSX/Winbugs files/H3Mc_H/._.DS_Store
- Winbugs files/H3Mc_H/SnMRL2/
- Winbugs files/H3Mc_H/SnMRL2/.DS_Store
- __MACOSX/Winbugs files/H3Mc_H/SnMRL2/
- __MACOSX/Winbugs files/H3Mc_H/SnMRL2/._.DS_Store
- Winbugs files/H3Mc_H/SnMRL2/data.txt
- Winbugs files/H3Mc_H/SnMRL2/model.txt
- Winbugs files/H3Mc_H/SnMRL2/SnMRL2_R2bug.R
