# Supplementary material for: Population Genetic Diversity in the Australian ‘Seascape’: A Bioregion Approach
Source: PLoS One. 2015 Sep 16;10(9):e0136275. doi: 10.1371/journal.pone.0136275 (PMC4574161; doi:10.1371/journal.pone.0136275)
Supplement: S2 Appendix — (ZIP) [file pone.0136275.s002.zip › Winbugs files/H3Ac_H/SnMRL2/data.txt]

#version H3 of the data, coastal only, min 5 per sample 3 pops per study

# beta =  allozyme, microsatellite, mtDNA_RE, mtDNA_seq, nuclear_seq, other

# latitude is divided by the 'biggest' latitude (largest absolute number) so no longer negative, instead 1 is most southerly, smaller more northern
# Regions renumbered so continuous and starting at 1; 1 = 25, 2 = 26 etc.

# He and h values adjusted so no zero or 1 by adding/subtracting small amt
## Data

list(
nrows = 959,
N = c(34, 30, 30, 18, 24, 76, 23, 29, 26, 21, 33, 19, 
18, 22, 60, 45, 42, 48, 45, 37, 43, 19, 57, 24, 16, 
107, 56, 49, 150, 76, 94, 40, 102, 76, 82, 73, 100, 
100, 100, 85, 126, 62, 73, 83, 60, 56, 114, 101, 111, 
110, 30, 47, 10, 57, 46, 63, 63, 100, 100, 100, 96, 
92, 64, 50, 42, 41, 49, 21, 15, 44, 22, 18, 27, 17, 
26, 33, 53, 263, 25, 27, 7, 20, 14, 14, 16, 13, 21, 
19, 46, 47, 46, 46, 48, 48, 50, 50, 49, 48, 43, 49, 
47, 32, 44, 50, 50, 43, 26, 23, 17, 45, 39, 64, 10, 
60, 49, 20, 42, 41, 96, 9, 48, 6, 16, 8, 12, 17, 
14, 44, 16, 8, 12, 17, 14, 44, 16, 13, 12, 41, 30, 
46, 39, 45, 40, 27, 39, 46, 38, 47, 48, 48, 48, 48, 
48, 48, 5, 5, 5, 5, 26, 31, 29, 14, 14, 50, 50, 
27, 48, 33, 27, 8, 32, 10, 29, 48, 20, 20, 20, 25, 
22, 28, 22, 19, 57, 26, 21, 19, 21, 45, 22, 43, 17, 
36, 27, 26, 27, 32, 31, 43, 47, 42, 31, 32, 24, 27, 
99, 100, 87, 72, 99, 9, 21, 13, 18, 38, 24, 40, 40, 
30, 30, 30, 30, 30, 30, 30, 30, 30, 22, 22, 17, 42, 
19, 20, 9, 20, 14, 11, 17, 15, 18, 12, 11, 11, 12, 
11, 15, 13, 16, 9, 14, 13, 20, 14, 15, 7, 28, 18, 
25, 21, 23, 24, 30, 43, 51, 40, 42, 58, 45, 43, 27, 
42, 21, 26, 30, 26, 30, 25, 25, 25, 29, 19, 25, 19, 
25, 30, 25, 45, 60, 49, 12, 46, 20, 31, 21, 19, 17, 
20, 19, 18, 20, 14, 20, 18, 25, 35, 52, 49, 21, 46, 
21, 33, 22, 33, 44, 13, 30, 30, 16, 32, 32, 31, 32, 
32, 32, 32, 31, 32, 32, 32, 32, 32, 32, 40, 32, 32, 
32, 32, 32, 32, 32, 5, 10, 27, 31, 22, 9, 31, 24, 
13, 21, 27, 19, 22, 6, 25, 6, 9, 10, 30, 26, 22, 
9, 30, 21, 17, 27, 27, 26, 30, 5, 29, 8, 9, 50, 
50, 25, 50, 22, 50, 35, 34, 34, 35, 34, 35, 30, 35, 
35, 32, 31, 32, 32, 35, 33, 31, 31, 28, 111, 37, 
18, 15, 101, 186, 200, 126, 228, 160, 160, 154, 23, 
23, 21, 51, 50, 50, 50, 52, 50, 51, 35, 57, 51, 45, 
41, 49, 45, 93, 92, 80, 80, 82, 58, 82, 62, 60, 60, 
60, 60, 48, 43, 48, 16, 42, 47, 46, 51, 50, 40, 29, 
33, 31, 38, 39, 31, 30, 59, 30, 30, 31, 45, 35, 39, 
34, 39, 8, 6, 34, 15, 16, 16, 16, 16, 19, 7, 10, 
16, 20, 19, 7, 10, 16, 20, 18, 50, 17, 50, 50, 50, 
50, 45, 11, 32, 32, 32, 32, 32, 32, 32, 32, 32, 32, 
32, 44, 42, 44, 47, 48, 41, 38, 44, 42, 44, 47, 48, 
41, 38, 15, 23, 23, 48, 36, 38, 34, 37, 8, 8, 34, 
14, 20, 11, 13, 63, 91, 95, 93, 91, 89, 10, 16, 16, 
19, 20, 45, 49, 31, 27, 20, 19, 19, 30, 30, 30, 30, 
30, 30, 30, 30, 30, 30, 30, 30, 30, 30, 30, 30, 30, 
30, 48, 52, 50, 35, 52, 50, 52, 102, 45, 132, 15, 
20, 20, 21, 10, 15, 20, 20, 21, 10, 28, 24, 58, 37, 
43, 9, 9, 6, 10, 10, 6, 10, 6, 7, 5, 7, 5, 7, 6, 
15, 15, 15, 15, 30, 30, 30, 30, 30, 30, 30, 30, 52, 
54, 52, 40, 52, 51, 53, 41, 94, 72, 103, 40, 57, 
48, 57, 43, 24, 24, 93, 59, 46, 37, 105, 40, 58, 
28, 55, 13, 21, 22, 16, 12, 13, 21, 22, 16, 12, 16, 
93, 60, 45, 43, 9, 36, 16, 63, 43, 25, 34, 9, 30, 
104, 83, 99, 99, 102, 83, 25, 5, 30, 24, 33, 29, 
30, 28, 22, 27, 26, 24, 27, 9, 29, 19, 25, 13, 18, 
29, 20, 31, 27, 12, 19, 71, 60, 79, 61, 50, 9, 9, 
12, 11, 8, 10, 10, 80, 80, 80, 80, 80, 77, 51, 38, 
41, 98, 35, 53, 42, 123, 19, 69, 71, 69, 72, 14, 
60, 67, 55, 83, 59, 48, 40, 21, 15, 83, 69, 75, 82, 
30, 30, 30, 30, 30, 30, 30, 30, 30, 27, 19, 21, 19, 
19, 26, 21, 11, 46, 48, 50, 50, 50, 50, 50, 50, 45, 
50, 50, 50, 50, 50, 49, 50, 40, 97, 50, 572, 40, 
24, 8, 16, 31, 14, 35, 22, 21, 34, 22, 79, 48, 49, 
52, 51, 58, 58, 60, 60, 59, 59, 24, 14, 15, 30, 16, 
39, 37, 39, 36, 38, 92, 94, 94, 91, 49, 6, 12, 8, 
22, 6, 26, 39, 46, 46, 35, 20, 15, 19, 24, 25, 7, 
8, 5, 26, 10, 60, 57, 53, 45, 45, 43, 17, 11, 13, 
13, 24, 60, 58, 13, 24, 38, 12, 18, 37, 15, 10, 10, 
10, 10, 11, 16, 13, 6, 30, 29, 53, 53, 39, 56, 15, 
15, 6, 19, 20, 21, 29, 30, 40, 19, 25, 17, 17, 25, 
20, 68, 135, 331, 28, 203, 18, 11, 19, 36, 5, 10, 
14, 14, 30, 30, 29, 29, 27, 30, 19, 17, 7, 15, 15, 
43, 47, 30, 6, 13, 16, 47, 51, 34, 7, 16, 8, 14, 
37, 21, 30, 31, 18, 25, 23, 13, 6, 24, 24, 24, 24, 
24, 24, 24, 24, 24, 24, 24, 24, 24, 24, 24, 24, 24, 
24, 24, 35, 49, 53, 6, 5, 50, 25),


numSpecies= 84,
Numbeta = 8, 

Markerlat2 =
structure(.Data=c(1, 1, 1, 1, 1, 1, 1, 1, 1, 1, 1, 1, 1, 1, 1, 1, 1, 
1, 1, 1, 1, 1, 1, 1, 1, 1, 1, 1, 1, 1, 1, 1, 1, 1, 1, 1, 1, 1, 
1, 1, 1, 1, 1, 1, 1, 1, 1, 1, 1, 1, 1, 1, 1, 1, 1, 1, 1, 1, 1, 
1, 1, 1, 1, 1, 1, 1, 1, 1, 1, 1, 1, 1, 1, 1, 1, 1, 1, 1, 1, 1, 
1, 1, 1, 1, 1, 1, 1, 1, 1, 1, 1, 1, 1, 1, 1, 1, 1, 1, 1, 1, 1, 
1, 1, 1, 1, 1, 1, 1, 1, 1, 1, 1, 1, 1, 1, 1, 1, 1, 1, 1, 1, 1, 
1, 1, 1, 1, 1, 1, 1, 1, 1, 1, 1, 1, 1, 1, 1, 1, 1, 1, 1, 1, 1, 
1, 1, 1, 1, 1, 1, 1, 1, 1, 1, 1, 1, 1, 1, 1, 1, 1, 1, 1, 1, 1, 
1, 1, 1, 1, 1, 1, 1, 1, 1, 1, 1, 1, 1, 1, 1, 1, 1, 1, 1, 1, 1, 
1, 1, 1, 1, 1, 1, 1, 1, 1, 1, 1, 1, 1, 1, 1, 1, 1, 1, 1, 1, 1, 
1, 1, 1, 1, 1, 1, 1, 1, 1, 1, 1, 1, 1, 1, 1, 1, 1, 1, 1, 1, 1, 
1, 1, 1, 1, 1, 1, 1, 1, 1, 1, 1, 1, 1, 1, 1, 1, 1, 1, 1, 1, 1, 
1, 1, 1, 1, 1, 1, 1, 1, 1, 1, 1, 1, 1, 1, 1, 1, 1, 1, 1, 1, 1, 
1, 1, 1, 1, 1, 1, 1, 1, 1, 1, 1, 1, 1, 1, 1, 1, 1, 1, 1, 1, 1, 
1, 1, 1, 1, 1, 1, 1, 1, 1, 1, 1, 1, 1, 1, 1, 1, 1, 1, 1, 1, 1, 
1, 1, 1, 1, 1, 1, 1, 1, 1, 1, 1, 1, 1, 1, 1, 1, 1, 1, 1, 1, 1, 
1, 1, 1, 1, 1, 1, 1, 1, 1, 1, 1, 1, 1, 1, 1, 1, 1, 1, 1, 1, 1, 
1, 1, 1, 1, 1, 1, 1, 1, 1, 1, 1, 1, 1, 1, 1, 1, 1, 1, 1, 1, 1, 
1, 1, 1, 1, 1, 1, 1, 1, 1, 1, 1, 1, 1, 1, 1, 1, 1, 1, 1, 1, 1, 
1, 1, 1, 1, 1, 1, 1, 1, 1, 1, 1, 1, 1, 1, 1, 1, 1, 1, 1, 1, 1, 
1, 1, 1, 1, 1, 1, 1, 1, 1, 1, 1, 1, 1, 1, 1, 1, 1, 1, 1, 1, 1, 
1, 1, 1, 1, 1, 1, 1, 1, 1, 1, 1, 1, 1, 1, 1, 1, 1, 1, 1, 1, 1, 
1, 1, 1, 1, 1, 1, 1, 1, 1, 1, 1, 1, 1, 1, 1, 1, 1, 1, 1, 1, 1, 
1, 1, 1, 1, 1, 1, 1, 1, 1, 1, 1, 1, 1, 1, 1, 1, 1, 1, 1, 1, 1, 
1, 1, 1, 1, 1, 1, 1, 1, 1, 1, 1, 1, 1, 1, 1, 1, 1, 1, 1, 1, 1, 
1, 1, 1, 1, 1, 1, 1, 1, 1, 1, 1, 1, 1, 1, 1, 1, 1, 1, 1, 1, 1, 
1, 1, 1, 1, 1, 1, 1, 1, 1, 1, 1, 1, 1, 1, 1, 1, 1, 1, 1, 1, 1, 
1, 1, 1, 1, 1, 1, 1, 1, 1, 1, 1, 1, 1, 1, 1, 1, 1, 1, 1, 1, 1, 
1, 1, 1, 1, 1, 1, 1, 1, 1, 1, 1, 1, 1, 1, 1, 1, 1, 1, 1, 1, 1, 
1, 1, 1, 1, 1, 1, 1, 1, 1, 1, 1, 1, 1, 1, 1, 1, 1, 1, 1, 1, 1, 
1, 1, 1, 1, 1, 1, 1, 1, 1, 1, 1, 1, 1, 1, 1, 1, 1, 1, 1, 1, 1, 
1, 1, 1, 1, 1, 1, 1, 1, 1, 1, 1, 1, 1, 1, 1, 1, 1, 1, 1, 1, 1, 
1, 1, 1, 1, 1, 1, 1, 1, 1, 1, 1, 1, 1, 1, 1, 1, 1, 1, 1, 1, 1, 
1, 1, 1, 1, 1, 1, 1, 1, 1, 1, 1, 1, 1, 1, 1, 1, 1, 1, 1, 1, 1, 
1, 1, 1, 1, 1, 1, 1, 1, 1, 1, 1, 1, 1, 1, 1, 1, 1, 1, 1, 1, 1, 
1, 1, 1, 1, 1, 1, 1, 1, 1, 1, 1, 1, 1, 1, 1, 1, 1, 1, 1, 1, 1, 
1, 1, 1, 1, 1, 1, 1, 1, 1, 1, 1, 1, 1, 1, 1, 1, 1, 1, 1, 1, 1, 
1, 1, 1, 1, 1, 1, 1, 1, 1, 1, 1, 1, 1, 1, 1, 1, 1, 1, 1, 1, 1, 
1, 1, 1, 1, 1, 1, 1, 1, 1, 1, 1, 1, 1, 1, 1, 1, 1, 1, 1, 1, 1, 
1, 1, 1, 1, 1, 1, 1, 1, 1, 1, 1, 1, 1, 1, 1, 1, 1, 1, 1, 1, 1, 
1, 1, 1, 1, 1, 1, 1, 1, 1, 1, 1, 1, 1, 1, 1, 1, 1, 1, 1, 1, 1, 
1, 1, 1, 1, 1, 1, 1, 1, 1, 1, 1, 1, 1, 1, 1, 1, 1, 1, 1, 1, 1, 
1, 1, 1, 1, 1, 1, 1, 1, 1, 1, 1, 1, 1, 1, 1, 1, 1, 1, 1, 1, 1, 
1, 1, 1, 1, 1, 1, 1, 1, 1, 1, 1, 1, 1, 1, 1, 1, 1, 1, 1, 1, 1, 
1, 1, 1, 1, 1, 1, 1, 1, 1, 1, 1, 1, 1, 1, 1, 1, 1, 1, 1, 1, 1, 
1, 1, 1, 1, 1, 1, 1, 1, 1, 1, 1, 1, 1, 1, 1, 1, 1, 1, 0, 0, 0, 
0, 0, 0, 0, 0, 0, 0, 0, 0, 0, 0, 0, 0, 0, 0, 0, 0, 0, 0, 0, 0, 
0, 0, 0, 0, 0, 0, 0, 0, 0, 0, 0, 0, 0, 0, 0, 0, 0, 0, 0, 0, 0, 
0, 0, 0, 0, 0, 0, 0, 0, 0, 0, 0, 0, 0, 0, 0, 0, 0, 0, 0, 0, 0, 
0, 0, 0, 0, 0, 0, 0, 0, 0, 1, 1, 1, 1, 1, 1, 0, 0, 0, 0, 0, 0, 
0, 1, 1, 1, 1, 1, 1, 1, 1, 1, 1, 1, 1, 1, 1, 1, 1, 1, 1, 1, 1, 
1, 1, 1, 0, 0, 0, 0, 0, 0, 0, 0, 0, 0, 0, 1, 1, 1, 1, 1, 1, 0, 
0, 0, 0, 0, 0, 0, 0, 0, 0, 0, 0, 0, 0, 0, 0, 0, 0, 0, 0, 1, 1, 
1, 1, 1, 1, 0, 0, 0, 0, 0, 0, 0, 0, 0, 0, 0, 0, 0, 0, 0, 0, 0, 
0, 0, 1, 1, 1, 1, 0, 0, 0, 0, 0, 0, 0, 0, 0, 0, 0, 0, 0, 0, 0, 
0, 1, 1, 1, 1, 1, 1, 1, 1, 1, 1, 1, 1, 1, 1, 1, 1, 0, 0, 0, 1, 
1, 1, 1, 1, 1, 1, 1, 1, 1, 1, 1, 1, 1, 0, 0, 0, 0, 0, 0, 0, 0, 
0, 0, 0, 0, 0, 0, 0, 0, 0, 0, 0, 0, 0, 0, 0, 0, 0, 0, 0, 0, 0, 
0, 0, 0, 0, 0, 0, 0, 0, 0, 0, 0, 0, 0, 1, 1, 1, 1, 1, 1, 1, 1, 
1, 1, 1, 1, 1, 1, 1, 1, 1, 1, 1, 1, 1, 1, 1, 1, 1, 1, 0, 0, 0, 
0, 0, 0, 0, 0, 0, 0, 0, 0, 0, 0, 0, 0, 0, 0, 1, 1, 1, 1, 1, 1, 
1, 1, 1, 1, 1, 1, 1, 1, 1, 1, 1, 1, 1, 1, 1, 1, 1, 1, 1, 1, 1, 
0, 0, 0, 0, 0, 0, 0, 0, 0, 0, 0, 0, 0, 0, 0, 0, 0, 1, 1, 1, 1, 
1, 1, 1, 1, 1, 1, 1, 1, 1, 1, 1, 1, 1, 1, 1, 1, 1, 1, 1, 1, 1, 
1, 1, 1, 1, 1, 1, 1, 1, 1, 1, 1, 1, 1, 1, 1, 1, 1, 1, 1, 0, 0, 
0, 0, 0, 0, 0, 0, 0, 0, 0, 1, 1, 1, 1, 1, 1, 1, 1, 1, 1, 1, 1, 
1, 1, 1, 1, 1, 1, 1, 1, 1, 1, 0, 0, 0, 0, 0, 0, 0, 0, 0, 0, 0, 
0, 0, 0, 0, 0, 0, 0, 0, 0, 0, 0, 0, 0, 0, 1, 1, 1, 1, 1, 1, 1, 
1, 1, 1, 1, 1, 1, 1, 1, 1, 1, 1, 0, 0, 0, 0, 0, 1, 1, 1, 1, 1, 
1, 1, 1, 1, 1, 1, 1, 1, 1, 1, 1, 1, 1, 1, 1, 0, 0, 0, 0, 0, 0, 
0, 1, 1, 1, 1, 1, 1, 1, 0, 0, 0, 0, 0, 0, 0, 0, 0, 0, 0, 0, 0, 
0, 0, 1, 1, 1, 1, 1, 1, 0, 0, 0, 0, 0, 0, 0, 0, 0, 0, 0, 0, 1, 
1, 1, 1, 1, 1, 1, 1, 1, 1, 1, 1, 1, 1, 1, 1, 1, 1, 1, 1, 1, 1, 
1, 1, 0, 0, 0, 0, 1, 1, 1, 1, 1, 0, 0, 0, 0, 0, 0, 0, 0, 0, 0, 
0, 0, 0, 0, 0, 0, 0, 0, 0, 0, 0, 0, 0, 0, 0, 0, 0, 0, 0, 0, 0, 
0, 0, 0, 0, 0, 0, 0, 0, 0, 0, 0, 0, 0, 0, 0, 0, 0, 0, 0, 0, 0, 
0, 0, 0, 0, 0, 0, 0, 0, 0, 0, 0, 0, 0, 0, 0, 0, 1, 1, 1, 1, 1, 
1, 1, 1, 1, 1, 1, 1, 0, 0, 0, 0, 0, 0, 0, 1, 1, 1, 1, 1, 1, 0, 
0, 0, 0, 0, 0, 0, 0, 0, 0, 0, 0, 0, 1, 1, 1, 1, 0, 0, 0, 0, 0, 
0, 0, 0, 0, 0, 0, 0, 0, 0, 0, 0, 0, 0, 0, 0, 1, 1, 1, 0, 0, 0, 
0, 0, 0, 0, 0, 0, 0, 0, 0, 0, 0, 0, 0, 0, 0, 1, 1, 1, 1, 1, 0, 
0, 0, 0, 0, 0, 0, 0, 0, 0, 0, 0, 0, 0, 0, 0, 0, 0, 0, 0, 0, 0, 
0, 0, 0, 0, 0, 0, 0, 0, 0, 0, 0, 0, 0, 0, 0, 0, 0, 0, 1, 1, 1, 
1, 1, 0, 0, 0, 0, 0, 0, 0, 0, 0, 0, 0, 1, 1, 1, 0, 0, 0, 0, 0, 
0, 0, 0, 0, 0, 0, 0, 0, 0, 0, 0, 0, 1, 1, 1, 1, 1, 0, 0, 0, 0, 
0, 0, 0, 0, 0, 0, 0, 0, 0, 0, 0, 0, 0, 0, 0, 0, 0, 0, 0, 0, 0, 
0, 0, 0, 0, 0, 0, 0, 0, 0, 0, 0, 0, 0, 0, 0, 0, 0, 0, 0, 0, 0, 
0, 0, 0, 0, 0, 0, 0, 0, 0, 0, 0, 1, 1, 1, 1, 1, 0, 0, 0, 0, 0, 
0, 0, 0, 0, 0, 0, 0, 0, 0, 0, 0, 0, 0, 0, 0, 0, 0, 0, 0, 0, 0, 
0, 0, 0, 0, 1, 1, 1, 1, 1, 1, 0, 0, 0, 0, 0, 0, 1, 1, 1, 1, 1, 
1, 1, 1, 1, 1, 1, 0, 0, 0, 0, 0, 0, 0, 0, 0, 0, 0, 0, 0, 0, 0, 
0, 0, 0, 0, 1, 1, 1, 1, 1, 1, 1, 0, 0, 0, 0, 0, 0, 0, 0, 0, 0, 
0, 0, 0, 0, 0, 0, 0, 0, 0, 0, 0, 0, 0, 0, 0, 0, 0, 0, 0, 0, 0, 
0, 0, 0, 0, 0, 0, 0, 0, 0, 0, 0, 0, 0, 0, 0, 0, 0, 0, 0, 0, 0, 
0, 0, 0, 0, 0, 0, 0, 0, 0, 0, 0, 0, 0, 0, 0, 0, 0, 0, 0, 0, 0, 
0, 0, 0, 0, 0, 0, 0, 0, 0, 0, 0, 0, 0, 0, 0, 0, 0, 0, 0, 0, 0, 
0, 0, 0, 0, 0, 0, 0, 0, 0, 0, 0, 0, 0, 0, 0, 0, 0, 0, 0, 0, 0, 
0, 0, 0, 0, 0, 0, 0, 0, 0, 0, 0, 0, 0, 0, 0, 0, 0, 0, 0, 0, 0, 
0, 0, 0, 0, 0, 0, 0, 0, 0, 0, 0, 0, 0, 0, 0, 0, 0, 0, 0, 0, 0, 
0, 0, 0, 0, 0, 0, 0, 0, 0, 0, 0, 0, 0, 0, 0, 0, 0, 0, 0, 0, 0, 
0, 0, 0, 0, 0, 0, 0, 0, 0, 0, 0, 0, 0, 0, 0, 0, 0, 0, 0, 0, 0, 
0, 0, 0, 0, 0, 0, 0, 0, 0, 0, 0, 0, 0, 0, 0, 0, 0, 0, 0, 0, 0, 
0, 0, 0, 0, 0, 0, 0, 0, 0, 0, 0, 0, 0, 0, 0, 0, 0, 0, 0, 0, 0, 
0, 0, 0, 0, 0, 0, 0, 0, 0, 0, 0, 0, 0, 0, 0, 0, 0, 0, 0, 0, 0, 
0, 0, 0, 0, 0, 0, 0, 0, 0, 0, 0, 0, 0, 0, 0, 0, 0, 0, 0, 0, 0, 
0, 0, 0, 0, 0, 0, 0, 0, 0, 0, 0, 0, 0, 0, 0, 0, 0, 0, 0, 0, 0, 
0, 0, 0, 0, 0, 0, 0, 0, 0, 0, 0, 0, 0, 0, 0, 0, 0, 0, 0, 0, 0, 
0, 0, 0, 0, 0, 0, 0, 0, 0, 0, 0, 0, 0, 0, 0, 0, 0, 0, 0, 0, 0, 
0, 0, 0, 0, 0, 0, 0, 0, 0, 0, 0, 0, 0, 0, 0, 0, 0, 0, 0, 0, 0, 
0, 0, 0, 0, 0, 0, 0, 0, 0, 0, 0, 0, 0, 0, 0, 0, 0, 0, 0, 0, 0, 
0, 0, 0, 0, 0, 0, 0, 0, 0, 0, 0, 0, 0, 0, 0, 0, 0, 0, 0, 0, 0, 
0, 0, 0, 0, 0, 0, 0, 0, 0, 0, 0, 0, 0, 0, 0, 0, 0, 0, 0, 0, 0, 
0, 0, 0, 0, 0, 0, 0, 0, 0, 0, 0, 0, 0, 0, 0, 0, 0, 0, 0, 0, 0, 
0, 0, 0, 0, 0, 0, 0, 0, 0, 0, 0, 0, 0, 0, 0, 0, 0, 0, 0, 0, 0, 
0, 0, 0, 0, 0, 0, 0, 0, 0, 0, 0, 0, 0, 0, 0, 0, 0, 0, 0, 0, 0, 
0, 0, 0, 0, 0, 0, 0, 0, 1, 1, 1, 1, 1, 1, 1, 0, 0, 0, 0, 0, 0, 
0, 0, 0, 0, 0, 0, 0, 0, 0, 0, 0, 0, 0, 0, 0, 0, 0, 0, 0, 0, 0, 
0, 0, 0, 0, 0, 0, 0, 0, 0, 0, 0, 0, 0, 0, 0, 0, 0, 0, 0, 0, 0, 
0, 0, 0, 0, 0, 0, 0, 0, 0, 0, 0, 0, 0, 0, 0, 0, 0, 0, 0, 0, 0, 
0, 0, 0, 0, 0, 0, 0, 0, 0, 0, 0, 0, 0, 0, 0, 0, 0, 0, 0, 0, 0, 
0, 0, 0, 0, 0, 0, 0, 0, 0, 0, 0, 0, 0, 0, 0, 0, 0, 0, 0, 0, 0, 
0, 0, 0, 0, 0, 0, 1, 1, 1, 1, 1, 1, 1, 1, 0, 0, 0, 0, 0, 0, 0, 
0, 0, 0, 0, 0, 0, 0, 0, 0, 0, 0, 0, 0, 0, 0, 0, 0, 0, 0, 0, 0, 
0, 0, 0, 0, 0, 0, 0, 0, 0, 0, 0, 0, 0, 0, 0, 0, 0, 0, 0, 0, 0, 
0, 0, 0, 0, 0, 0, 0, 0, 0, 0, 0, 0, 0, 0, 0, 0, 0, 1, 1, 1, 1, 
1, 0, 0, 0, 0, 0, 0, 0, 0, 0, 0, 0, 0, 0, 0, 0, 0, 0, 0, 0, 0, 
0, 0, 0, 0, 0, 0, 0, 0, 0, 0, 0, 0, 0, 0, 0, 0, 0, 0, 0, 0, 0, 
0, 0, 0, 0, 0, 0, 0, 0, 1, 1, 1, 1, 1, 1, 1, 1, 1, 0, 0, 0, 0, 
0, 0, 0, 0, 0, 0, 0, 0, 0, 0, 0, 0, 0, 0, 0, 0, 0, 0, 0, 0, 0, 
0, 0, 0, 0, 0, 0, 0, 0, 0, 1, 1, 1, 1, 1, 1, 1, 1, 1, 1, 1, 1, 
1, 1, 1, 1, 1, 0, 0, 0, 0, 0, 0, 0, 0, 0, 0, 0, 0, 0, 0, 0, 0, 
0, 0, 0, 0, 0, 0, 0, 0, 0, 0, 0, 0, 0, 0, 0, 0, 0, 0, 0, 0, 0, 
0, 0, 0, 0, 0, 0, 0, 1, 1, 1, 1, 1, 1, 1, 1, 1, 0, 0, 0, 0, 0, 
0, 0, 0, 0, 0, 0, 0, 0, 0, 0, 0, 0, 0, 0, 0, 0, 0, 0, 0, 0, 0, 
0, 0, 0, 0, 0, 0, 0, 0, 1, 1, 1, 1, 1, 1, 0, 0, 0, 0, 0, 0, 0, 
0, 0, 0, 1, 1, 1, 1, 1, 1, 0, 0, 0, 0, 0, 0, 0, 0, 0, 0, 0, 0, 
0, 0, 0, 0, 0, 0, 0, 0, 0, 0, 0, 0, 0, 0, 0, 0, 0, 0, 0, 0, 0, 
0, 0, 0, 0, 0, 0, 0, 0, 0, 0, 0, 0, 0, 0, 0, 0, 0, 0, 0, 0, 0, 
0, 0, 0, 0, 0, 0, 0, 0, 0, 0, 0, 0, 0, 0, 0, 0, 0, 0, 0, 0, 0, 
0, 0, 0, 0, 0, 0, 0, 0, 0, 0, 0, 0, 0, 0, 0, 0, 0, 0, 0, 0, 0, 
0, 0, 0, 0, 0, 0, 0, 0, 0, 1, 1, 1, 1, 1, 1, 1, 0, 0, 0, 0, 0, 
0, 1, 1, 1, 1, 1, 1, 1, 0, 0, 0, 0, 0, 0, 0, 0, 0, 0, 0, 0, 0, 
0, 0, 0, 0, 0, 0, 0, 0, 0, 0, 1, 1, 1, 1, 1, 1, 1, 1, 1, 1, 1, 
0, 0, 0, 0, 0, 0, 1, 1, 1, 1, 1, 1, 1, 1, 1, 1, 1, 1, 1, 1, 1, 
1, 1, 1, 1, 1, 0, 0, 0, 0, 0, 0, 1, 1, 1, 1, 1, 1, 1, 1, 1, 1, 
1, 1, 1, 1, 1, 1, 1, 1, 1, 0, 0, 0, 0, 1, 1, 1, 1, 1, 1, 1, 1, 
1, 1, 1, 1, 1, 1, 1, 1, 0, 0, 0, 0, 0, 0, 0, 0, 0, 0, 0, 0, 0, 
0, 0, 0, 1, 1, 1, 0, 0, 0, 0, 0, 0, 0, 0, 0, 0, 0, 0, 0, 0, 0, 
0, 0, 0, 0, 0, 0, 0, 0, 1, 1, 1, 1, 1, 1, 1, 1, 1, 1, 1, 1, 1, 
1, 1, 1, 1, 1, 1, 1, 1, 1, 1, 1, 1, 1, 1, 1, 1, 1, 1, 1, 1, 0, 
0, 0, 0, 0, 0, 0, 0, 0, 0, 0, 0, 0, 0, 0, 0, 0, 0, 0, 0, 0, 0, 
0, 0, 0, 0, 1, 1, 1, 1, 1, 1, 1, 1, 1, 1, 1, 1, 1, 1, 1, 1, 1, 
1, 0, 0, 0, 0, 0, 0, 0, 0, 0, 0, 0, 0, 0, 0, 0, 0, 0, 0, 0, 0, 
0, 0, 0, 0, 0, 0, 0, 1, 1, 1, 1, 1, 1, 1, 1, 1, 1, 1, 1, 1, 1, 
1, 1, 1, 0, 0, 0, 0, 0, 0, 0, 0, 0, 0, 0, 0, 0, 0, 0, 0, 0, 0, 
0, 0, 0, 0, 0, 0, 0, 0, 0, 0, 0, 0, 0, 0, 0, 0, 0, 0, 0, 0, 0, 
0, 0, 0, 0, 0, 0, 0, 0, 0, 0, 0, 0, 0, 1, 1, 1, 0, 0, 0, 0, 0, 
0, 0, 0, 0, 0, 0, 0, 0, 0, 0, 0, 0, 0, 0, 0, 0, 0, 0, 0, 0, 0, 
0, 0, 0, 0, 0, 0, 0, 0, 0, 0, 0, 0, 0, 0, 0, 0, 0, 0, 0, 0, 0, 
0, 0, 0, 0, 0, 0, 0, 0, 0, 0, 0, 0, 0, 0, 0, 0, 0, 0, 1, 1, 1, 
1, 1, 0, 0, 0, 0, 0, 0, 0, 0, 0, 0, 0, 0, 0, 0, 0, 0, 0, 0, 0, 
0, 0, 0, 0, 0, 0, 0, 0, 0, 0, 0, 0, 0, 0, 0, 1, 1, 1, 1, 1, 1, 
1, 1, 1, 1, 1, 1, 0, 0, 0, 0, 0, 0, 0, 0, 0, 0, 0, 0, 0, 0, 0, 
0, 0, 0, 0, 0, 0, 0, 0, 0, 0, 0, 0, 0, 0, 0, 0, 0, 0, 0, 0, 0, 
0, 0, 0, 0, 0, 0, 0, 0, 0, 0, 0, 0, 0, 0, 0, 0, 0, 0, 1, 1, 1, 
1, 1, 0, 0, 0, 0, 0, 1, 1, 1, 1, 1, 1, 1, 0, 0, 0, 0, 0, 0, 0, 
1, 1, 1, 1, 0, 0, 0, 0, 0, 0, 0, 0, 0, 0, 0, 0, 0, 0, 0, 0, 0, 
0, 0, 0, 0, 0, 0, 0, 0, 0, 0, 0, 0, 0, 0, 0, 0, 0, 0, 0, 0, 0, 
0, 0, 0, 0, 0, 0, 0, 0, 0, 0, 0, 0, 0, 0, 1, 1, 1, 1, 1, 1, 1, 
0, 0, 0, 0, 0, 0, 1, 1, 1, 1, 1, 1, 1, 1, 1, 1, 1, 1, 1, 0, 0, 
0, 0, 1, 1, 1, 1, 1, 1, 1, 1, 0, 0, 0, 0, 0, 1, 1, 1, 1, 1, 1, 
1, 0, 0, 0, 1, 1, 1, 0, 0, 0, 0, 0, 0, 0, 0, 0, 0, 0, 0, 0, 0, 
0, 0, 0, 0, 0, 0, 1, 1, 1, 0, 0, 0, 0, 1, 1, 1, 1, 1, 1, 1, 1, 
1, 0, 0, 0, 0, 0, 0, 0, 0, 0, 0, 0, 0, 0, 0, 0, 0, 0, 0, 0, 0, 
0, 0, 0, 0, 0, 0, 0, 0, 0, 1, 1, 1, 1, 1, 1, 1, 1, 1, 1, 1, 0, 
0, 0, 0, 0, 0, 0, 0, 0, 0, 0, 0, 0, 0, 0, 0, 0, 0, 0, 0, 0, 0, 
0, 0, 0, 0, 0, 0, 0, 0, 0, 0, 0, 0, 0, 0, 0, 0, 0, 0, 0, 0, 0, 
0, 0, 0, 0, 0, 0, 0, 0, 0, 0, 0, 0, 0, 0, 0, 0, 0, 0, 0, 0, 0, 
0, 0, 0, 0, 0, 0, 0, 0, 0, 0, 0, 0, 0, 0, 0, 0, 0, 0, 0, 0, 0, 
0, 0, 0, 0, 0, 0, 0, 0, 0, 0, 0, 0, 0, 0, 0, 0, 0, 0, 1, 1, 1, 
1, 0, 0, 0, 0, 0, 0, 1, 1, 1, 1, 0, 0, 0, 0, 0, 0, 0, 0, 0, 0, 
0, 0, 0, 0, 0, 0, 0, 0, 0, 0, 0, 0, 0, 0, 0, 0, 0, 0, 0, 0, 0, 
0, 0, 0, 0, 0, 0, 0, 0, 0, 0, 0, 0, 0, 0, 0, 0, 0, 0, 0, 0, 0, 
0, 0, 0, 0, 0, 0, 0, 0, 0, 0, 0, 0, 0, 0, 0, 0, 0, 0, 0, 0, 0, 
0, 0, 0, 0, 0, 0, 0, 0, 0, 0, 0, 0, 0, 0, 0, 0, 0, 0, 0, 0, 0, 
0, 0, 0, 0, 0, 0, 0, 0, 0, 0, 0, 0, 0, 0, 0, 0, 0, 0, 0, 0, 0, 
0, 0, 0, 0, 0, 0, 0, 0, 0, 0, 0, 0, 0, 0, 0, 0, 0, 0, 0, 0, 0, 
0, 0, 0, 0, 0, 0, 0, 0, 0, 0, 0, 0, 0, 0, 0, 0, 0, 0, 0, 0, 0, 
0, 0, 0, 0, 0, 0, 0, 0, 0, 0, 0, 0, 0, 0, 0, 0, 0, 0, 0, 0, 0, 
0, 0, 0, 0, 0, 0, 0, 0, 0, 0, 0, 0, 0, 0, 0, 0, 0, 0, 0, 0, 0, 
0, 0, 0, 0, 0, 0, 0, 0, 0, 0, 0, 0, 0, 0, 0, 0, 0, 0, 0, 0, 0, 
0, 0, 0, 0, 0, 0, 0, 0, 0, 0, 0, 0, 0, 0, 0, 0, 0, 0, 0, 0, 0, 
0, 0, 0, 0, 0, 0, 0, 0, 0, 0, 0, 0, 0, 0, 0, 0, 0, 0, 0, 0, 0, 
0, 0, 0, 0, 0, 0, 0, 0, 0, 0, 0, 0, 0, 0, 0, 0, 0, 0, 0, 0, 0, 
0, 0, 0, 0, 0, 0, 0, 0, 0, 0, 0, 0, 0, 0, 0, 0, 0, 0, 0, 0, 0, 
0, 0, 0, 0, 0, 0, 0, 0, 0, 0, 0, 0, 0, 0, 0, 0, 0, 0, 0, 0, 0, 
0, 0, 0, 0, 0, 0, 0, 0, 0, 0, 0, 0, 0, 0, 0, 0, 0, 0, 0, 0, 0, 
0, 0, 0, 0, 0, 0, 0, 0, 0, 0, 0, 0, 0, 0, 0, 0, 0, 0, 0, 0, 0, 
0, 0, 0, 0, 0, 0, 0, 0, 0, 0, 0, 0, 0, 0, 0, 0, 0, 0, 0, 0, 0, 
0, 0, 0, 0, 0, 0, 0, 0, 0, 0, 0, 0, 0, 0, 0, 0, 0, 0, 0, 0, 0, 
0, 0, 0, 0, 0, 0, 0, 0, 0, 0, 0, 0, 0, 0, 0, 0, 0, 0, 0, 0, 0, 
0, 0, 0, 0, 0, 0, 0, 0, 0, 0, 0, 0, 0, 0, 0, 0, 0, 0, 0, 0, 0, 
0, 0, 0, 0, 0, 0, 0, 0, 0, 0, 0, 0, 0, 0, 0, 0, 0, 0, 0, 0, 0, 
0, 0, 0, 0, 0, 0, 0, 0, 0, 0, 0, 0, 0, 0, 0, 0, 0, 0, 0, 0, 0, 
0, 0, 0, 0, 0, 0, 0, 0, 0, 0, 0, 0, 0, 0, 0, 0, 0, 0, 0, 0, 0, 
0, 0, 0, 0, 0, 0, 0, 0, 0, 0, 0, 0, 0, 0, 0, 0, 0, 0, 0, 0, 0, 
0, 0, 0, 0, 0, 0, 0, 0, 0, 0, 0, 0, 0, 0, 0, 0, 0, 0, 0, 0, 0, 
0, 0, 0, 0, 0, 0, 0, 0, 0, 0, 0, 0, 0, 0, 0, 0, 0, 0, 0, 0, 1, 
1, 1, 0, 0, 0, 0, 0, 0, 0, 0, 0, 0, 0, 0, 0, 0, 0, 0, 0, 0, 0, 
0, 0, 0, 0, 0, 0, 0, 0, 0, 0, 0, 0, 0, 0, 0, 0, 0, 0, 0, 0, 0, 
0, 0, 0, 0, 0, 0, 0, 0, 0, 0, 0, 0, 0, 0, 0, 0, 0, 0, 0, 0, 0, 
0, 0, 0, 0, 0, 0, 0, 1, 1, 1, 1, 1, 1, 1, 0, 0, 0, 0, 0, 0, 0, 
0, 0, 0, 0, 0, 0, 0, 0, 0, 0, 0, 0, 0, 0, 0, 0, 0, 0, 0, 0, 0, 
0, 0, 0, 0, 0, 0, 0, 0, 0, 0, 0, 0, 0, 0, 0, 0, 0, 0, 0, 0, 0, 
0, 0, 0, 0, 0, 0, 0, 0, 0, 0, 0, 0, 0, 0, 0, 0, 0, 0, 0, 0, 0, 
0, 0, 0, 0, 0, 0, 0, 0, 0, 0, 0, 0, 0, 0, 0, 0, 0, 0, 0, 0, 0, 
0, 0, 0, 0, 0, 0, 0, 0, 0, 0, 0, 0, 0, 0, 0, 0, 0, 0, 0, 0, 0, 
0, 0, 0, 0, 0, 0, 0, 0, 0, 0, 0, 0, 0, 0, 0, 0, 0, 0, 0, 0, 0, 
0, 0, 0, 0, 0, 0, 0, 0, 0, 0, 0, 0, 0, 0, 0, 0, 0, 0, 0, 0, 0, 
0, 0, 0, 0, 0, 0, 0, 0, 0, 0, 0, 0, 0, 0, 0, 0, 0, 0, 0, 0, 0, 
0, 0, 0, 0, 0, 0, 0, 0, 0, 0, 0, 0, 0, 0, 0, 0, 0, 0, 0, 0, 0, 
0, 0, 0, 0, 0, 0, 0, 0, 0, 0, 0, 0, 0, 0, 0, 0, 0, 0, 0, 0, 0, 
0, 0, 0, 0, 0, 0, 0, 0, 0, 0, 0, 0, 0, 0, 0, 0, 0, 0, 0, 0, 0, 
0, 0, 0, 0, 0, 0, 0, 0, 0, 0, 0, 0, 0, 0, 0, 0, 0, 0, 0, 0, 0, 
0, 0, 0, 0, 0, 0, 0, 0, 0, 0, 0, 0, 0, 0, 0, 0, 0, 0, 0, 0, 0, 
0, 0, 0, 0, 0, 0, 0, 0, 0, 0, 0, 0, 0, 0, 0, 0, 0, 0, 0, 0, 0, 
0, 0, 0, 0, 0, 0, 0, 0, 0, 0, 0, 0, 0, 0, 0, 0, 0, 0, 0, 0, 0, 
0, 0, 0, 0, 0, 0, 0, 0, 0, 0, 0, 0, 0, 0, 0, 0, 0, 0, 0, 0, 0, 
0, 0, 0, 0, 0, 0, 0, 0, 0, 0, 0, 0, 0, 0, 0, 0, 0, 0, 0, 0, 0, 
0, 0, 0, 0, 0, 0, 0, 0, 0, 0, 0, 0, 0, 0, 0, 0, 0, 0, 0, 0, 0, 
0, 0, 0, 0, 0, 0, 0, 0, 0, 0, 0, 0, 0, 0, 0, 0, 0, 0, 0, 0, 0, 
0, 0, 0, 0, 0, 0, 0, 0, 0, 0, 0, 0, 0, 0, 0, 0, 0, 0, 0, 0, 0, 
0, 0, 0, 0, 0, 0, 0, 0, 0, 0, 0, 0, 0, 0, 0, 0, 0, 0, 0, 0, 0, 
0, 0, 0, 0, 0, 0, 0, 0, 0, 0, 0, 0, 0, 0, 0, 0, 0, 0, 0, 0, 0, 
0, 0, 0, 0, 0, 0, 0, 0, 0, 0, 0, 0, 0, 0, 0, 0, 0, 0, 0, 0, 0, 
0, 0, 0, 0, 0, 0, 0, 0, 0, 0, 0, 0, 0, 0, 0, 0, 0, 0, 0, 0, 0, 
0, 0, 0, 0, 0, 0, 0, 0, 0, 0, 0, 0, 0, 0, 0, 0, 0, 0, 0, 0, 0, 
0, 0, 0, 0, 0, 0, 0, 0, 0, 0, 0, 0, 0, 0, 0, 0, 0, 0, 0, 0, 0, 
0, 0, 0, 0, 0, 0, 0, 0, 0, 0, 0, 0, 0, 0, 0, 0, 0, 0, 0, 0, 0, 
0, 0, 0, 0, 0, 0, 1, 1, 1, 1, 1, 1, 1, 1, 1, 0, 0, 0, 0, 0, 0, 
0, 0, 0, 0, 0, 0, 0, 0, 0, 0, 0, 0, 0, 0, 0, 0, 0, 0, 0, 0, 0, 
0, 0, 0, 0, 0, 0, 0, 0, 0, 0, 0, 0, 0, 0, 0, 0, 0, 0, 0, 0, 0, 
0, 0, 0, 0, 0, 0, 0, 0, 0, 0, 0, 0, 0, 0, 0, 0, 0, 0, 0, 0, 0, 
0, 0, 0, 0, 0, 0, 0, 0, 0, 0, 0, 0, 0, 0, 0, 0, 0, 0, 0, 0, 0, 
0, 0, 0, 0, 0, 0, 0, 0, 0, 0, 0, 0, 0, 0, 0, 0, 0, 0, 0, 0, 0, 
0, 0, 0, 0, 0, 0, 0, 0, 0, 0, 0, 0, 0, 0, 0, 0, 0, 0, 0, 0, 0, 
0, 0, 0, 0, 0, 0, 0, 0, 0, 0, 0, 0, 0, 0, 0, 0, 0, 0, 0, 0, 0, 
0, 0, 0, 0, 0, 0, 0, 0, 0, 0, 0, 0, 0, 0, 0, 0, 0, 0, 0, 0, 0, 
0, 0, 0, 0, 0, 0, 0, 0, 0, 0, 0, 0, 0, 0, 0, 0, 0, 0, 0, 0, 0, 
0, 0, 0, 0, 0, 0, 0, 0, 0, 0, 0, 0, 0, 0, 0, 0, 0, 0, 0, 0, 0, 
0, 0, 0, 0, 0, 0, 0, 0, 0, 0, 0, 0, 0, 0, 0, 0, 0, 0, 0, 0, 0, 
0, 0, 0, 0, 0, 0, 0, 0, 0, 0, 0, 0, 0, 0, 0, 0, 0, 0, 0, 0, 0, 
0, 0, 0, 0, 0, 0, 0, 0, 0, 0, 0, 0, 0, 0, 0, 0, 0, 0, 0, 0, 0, 
0, 0, 0, 0, 0, 0, 0, 0, 0, 0, 0, 0, 0, 0, 0, 0, 0, 0, 0, 0, 0, 
0, 1, 1, 1, 0, 0, 0, 0, 0, 0, 0, 0, 0, 0, 0, 0, 0, 0, 0, 0, 0, 
0, 0, 0, 0, 0, 0, 0, 0, 0, 0, 0, 0, 0, 0, 0, 0, 1, 1, 1, 1, 0, 
0, 0, 0, 0, 0, 0, 0, 0, 0, 0, 0, 0, 0, 0, 0, 0, 0, 0, 0, 0, 0, 
0, 0, 0, 0, 0, 0, 0, 0, 0, 0, 0, 0, 0, 0, 0, 0, 0, 0, 0, 0, 0, 
0, 0, 0, 0, 0, 0, 0, 0, 0, 0, 0, 0, 0, 0, 0, 0, 0, 0, 0, 0, 0, 
0, 0, 0, 0, 1, 1, 1, 1, 1, 0, 0, 0, 0, 0, 0, 0, 0, 0, 0, 0, 0, 
0, 0, 0, 0, 0, 0, 0, 0, 0, 0, 0, 0, 0, 0, 0, 0, 0, 0, 0, 0, 0, 
0, 0, 0, 0, 0, 0, 0, 0, 0, 0, 0, 0, 0, 0, 0, 0, 0, 0, 0, 0, 0, 
0, 0, 0, 0, 0, 0, 0, 0, 0, 0, 0, 0, 0, 0, 0, 0, 0, 0, 0, 0, 0, 
0, 0, 0, 0, 0, 0, 0, 0, 0, 0, 0, 0, 0, 0, 0, 0, 0, 0, 0, 0, 0, 
0, 0, 0, 0, 0, 0, 0, 0, 0, 0, 0, 0, 0, 0, 0, 0, 0, 0, 0, 0, 0, 
0, 0, 0, 0, 0, 0, 0, 0, 0, 0, 0, 0, 0, 0, 0, 0, 0, 0, 0, 0, 0, 
0, 0, 0, 0, 0, 0, 0, 0, 0, 0, 0, 0, 0, 0, 0, 0, 0, 0, 0, 0, 0, 
0, 0, 0, 0, 0, 0, 0, 0, 0, 0, 0, 0, 0, 0, 0, 0, 0, 0, 0, 0, 0, 
0, 0, 0, 0, 0, 0, 0, 0, 0, 0, 0, 0, 0, 0, 0, 0, 0, 0, 0, 0, 0, 
0, 0, 0, 0, 0, 0, 0, 0, 0, 0, 0, 0, 0, 0, 0, 0, 0, 0, 0, 0, 0, 
0, 0, 0, 0, 0, 0, 0, 0, 0, 1, 1, 1, 1, 1, 1, 1, 1, 1, 1, 1, 1, 
1, 1, 1, 1, 0, 0, 0, 0, 0, 0, 0, 0, 0, 0, 0, 0, 0, 0, 0, 0, 0, 
0, 0, 0, 0, 0, 0, 0, 0, 0, 0, 0, 0, 0, 0, 0, 0, 0, 0, 0, 0, 0, 
0, 0, 0, 0, 0, 0, 0, 0, 0, 0, 0, 0, 0, 0, 0, 0, 0, 0, 0, 0, 0, 
0, 0, 0, 0, 0.733167437600183, 0.733167437600183, 0.733167437600183, 
0.733167437600183, 0.733167437600183, 0.733167437600183, 0.733167437600183, 
0.733167437600183, 0.733167437600183, 0.733167437600183, 0.733167437600183, 
0.733167437600183, 0.733167437600183, 0.733167437600183, 0.733167437600183, 
0.728469887794825, 0.710594801923517, 0.710594801923517, 0.693863063888253, 
0.693863063888253, 0.693863063888253, 0.693863063888253, 0.657592924204259, 
0.657592924204259, 0.657592924204259, 0.439143989008473, 0.439161918937486, 
0.628878681016716, 0.335883741699107, 0.336527410121365, 0.336987749026792, 
0.334760705289672, 0.383786581177009, 0.434570620563316, 0.538313991298374, 
0.849003892832608, 0.860357201740325, 0.866584795053813, 0.864184199679414, 
0.881626906343027, 0.887478223036409, 0.878095122509732, 0.816379642775361, 
0.744103503549347, 0.770926562857797, 0.778556285779711, 0.991351934966796, 
0.99221470116785, 0.992421204488207, 0.985263659262652, 0.929551499885505, 
0.778972933363865, 0.511335974353103, 0.505304946187314, 0.503226059079459, 
0.43096120906801, 0.428766315548431, 0.441923677581864, 0.426515342340279, 
0.430465491183879, 0.45187389512251, 0.505247378062743, 0.505690474009618, 
0.436226242271582, 0.470348156629265, 0.468958713075338, 0.471627112434165, 
0.468448774902679, 0.362491412869247, 0.321044195099611, 0.276162125028624, 
0.30890771696817, 0.351728875658347, 0.312800549576368, 0.253492099839707, 
0.581383100526677, 0.547194870620563, 0.501602931073964, 0.474765285092741, 
0.403022670025189, 0.392191435768262, 0.327410121364781, 0.36056789558049, 
0.386191893748569, 0.42837188000916, 0.456308678726815, 0.476482711243417, 
0.501534234027937, 0.261989924433249, 0.301575452255553, 0.315523242500572, 
0.357531486146096, 0.389830547286467, 0.389180215250744, 0.425095030913671, 
0.425234714907259, 0.427304785894207, 0.438942065491184, 0.418339363407373, 
0.45187389512251, 0.439051980764827, 0.455149988550492, 0.475580490038928, 
0.468980993817266, 0.475633157774216, 0.48633844744676, 0.502747881841081, 
0.334760705289672, 0.334760705289672, 0.334760705289672, 0.334760705289672, 
0.440977215479734, 0.484137325395008, 0.571078543622624, 0.440977215479734, 
0.484137325395008, 0.629722921914358, 0.362491412869247, 0.258300893061598, 
0.312800549576368, 0.440977215479734, 0.628577971147241, 0.66125486604076, 
0.736775818639798, 0.747057476528509, 0.748660407602473, 0.775177467368903, 
0.849003892832608, 0.66125486604076, 0.736775818639798, 0.747057476528509, 
0.748660407602473, 0.775177467368903, 0.849003892832608, 0.536814930158003, 
0.335883741699107, 0.530501488435997, 0.529837416991069, 0.440325166017861, 
0.538997023128005, 0.305541561712846, 0.401946416304099, 0.310212960842684, 
0.311312113579116, 0.30890771696817, 0.338218456606366, 0.411655598809251, 
0.44833982138768, 0.440325166017861, 0.538997023128005, 0.305541561712846, 
0.310212960842684, 0.411655598809251, 0.44833982138768, 0.343714220288528, 
0.343714220288528, 0.312571559422945, 0.383176849095489, 0.743553927181131, 
0.741378520723609, 0.739203114266087, 0.744103503549347, 0.739912983741699, 
0.819418365010305, 0.824730936569727, 0.800526677352874, 0.749347378062743, 
0.774604991985345, 0.801946416304099, 0.79324479047401, 0.797320815204946, 
0.760018319212274, 0.755667506297229, 0.876798717655141, 0.875287382642546, 
0.885975017174261, 0.867689489351958, 0.867689489351958, 0.885975017174261, 
0.875287382642546, 0.876798717655141, 0.452255553011221, 0.280970918250515, 
0.321044195099611, 0.352186855965194, 0.374398900847264, 0.388367300206091, 
0.346920082436455, 0.25234714907259, 0.377444469887795, 0.387497137623082, 
0.440966338447447, 0.484137325395008, 0.693863063888253, 0.693863063888253, 
0.725623998168079, 0.733180673231051, 0.733180673231051, 0.734005037783375, 
0.734096633844745, 0.734096633844745, 0.739775589649645, 0.777810854133272, 
0.777810854133272, 0.285367529196245, 0.386283489809938, 0.420242729562629, 
0.46409434394321, 0.502289901534234, 0.879792443324937, 0.816379642775361, 
0.787349759560339, 0.879792443324937, 0.816379642775361, 0.787349759560339, 
0.64158461186169, 0.736775818639798, 0.778360430501488, 0.825929150446531, 
0.825929150446531, 0.825929150446531, 0.830993473780627, 0.830993473780627, 
0.830993473780627, 0.832830318296313, 0.832830318296313, 0.849003892832608, 
0.804350812915045, 0.748943416533089, 0.748842294481337, 0.754293565376689, 
0.747057476528509, 0.736775818639798, 0.674055415617128, 0.66125486604076, 
0.898425234714907, 0.9048705976643, 0.921592122738722, 0.937554957636822, 
0.92892610487749, 0.879812548660408, 0.882308197847493, 0.896612823448592, 
0.864539569498512, 0.215411037325395, 0.232928784062285, 0.23013510419052, 
0.226768948935196, 0.217746736890314, 0.289993130295397, 0.387506159835127, 
0.440977215479734, 0.458435997252118, 0.460018319212274, 0.478520723608885, 
0.561273185253034, 0.58884817952828, 0.591275475154568, 0.62005953743989, 
0.639683993588276, 0.428916876574307, 0.463369704602702, 0.530875498053584, 
0.536814930158003, 0.428916876574307, 0.463369704602702, 0.530875498053584, 
0.536814930158003, 0.987864575223265, 0.904359720632013, 0.791802152507442, 
0.988803892832608, 0.858892992901305, 0.848866498740554, 0.847721547973437, 
0.844957453629494, 0.834336272040302, 0.828119990840394, 0.804350812915045, 
0.778360430501488, 0.775132150217541, 0.748660407602473, 0.749146141515915, 
0.708495534692008, 0.65579729791619, 0.436226242271582, 0.324456148385619, 
0.436981909777879, 0.331531944126403, 0.334760705289672, 0.331531944126403, 
0.334760705289672, 0.331531944126403, 0.334760705289672, 0.508536226242272, 
0.421573528738264, 0.468525303411953, 0.634508816120907, 0.530799175635448, 
0.502747881841081, 0.323150904511106, 0.468525303411953, 0.627226929242042, 
0.538951225097321, 0.440325166017861, 0.402541790703, 0.402175406457522, 
0.324479047400962, 0.280283947790245, 0.30890771696817, 0.411655598809251, 
0.44833982138768, 0.985253034119533, 1, 0.932676894893519, 0.783604305014884, 
0.742546599496222, 0.74962640256469, 0.751177078085642, 0.76285988092512, 
0.767300732768491, 0.770126791847951, 0.77412340279368, 0.792220700709869, 
0.796748591710556, 0.801460980077857, 0.806658209297, 0.749874055415617, 
0.75088161209068, 0.765857568124571, 0.764552324250057, 0.768147469658805, 
0.769315319441264, 0.791802152507442, 0.793908861918938, 0.809228303182963, 
0.809617586443783, 0.828119990840394, 0.831280054957637, 0.66125486604076, 
0.674055415617128, 0.768605449965651, 0.798694756125487, 0.817861231967025, 
0.85978932905885, 0.865108839019922, 0.865693359285551, 0.873530615983513, 
0.878946095717884, 0.885196588046714, 0.885975017174261, 0.881383489809938, 
0.887658140599954, 0.879417861231967, 0.871630547286467, 0.940173734829402, 
0.674055415617128, 0.768605449965651, 0.798694756125487, 0.817861231967025, 
0.85978932905885, 0.865108839019922, 0.865693359285551, 0.873530615983513, 
0.878946095717884, 0.885196588046714, 0.885975017174261, 0.881383489809938, 
0.887658140599954, 0.879417861231967, 0.871630547286467, 0.940173734829402, 
0.470384245477444, 0.470384245477444, 0.470384245477444, 0.470384245477444, 
0.470384245477444, 0.470384245477444, 0.942691527364323, 0.942691527364323, 
0.942691527364323, 0.940882665445386, 0.940882665445386, 0.940882665445386, 
0.938649141286925, 0.938649141286925, 0.938649141286925, 0.999438561941836, 
0.999438561941836, 0.999438561941836, 0.997335172887566, 0.997335172887566, 
0.997335172887566, 0.99600098465766, 0.99600098465766, 0.99600098465766, 
0.747057476528509, 0.81360201511335, 0.878406228532173, 0.659231509045111, 
0.496469704602702, 0.579246599496222, 0.621187909319899, 0.629891389970231, 
0.66125486604076, 0.69381302953973, 0.736775818639798, 0.775177467368903, 
0.762867437600183, 0.802363384474468, 0.773916853675292, 0.817853606594916, 
0.888655003434852, 0.879409319899244, 0.877772818868789, 0.867151499885505, 
0.881841080833524, 0.860357201740325, 0.538313991298374, 0.536600251889169, 
0.536814930158003, 0.540394870620563, 0.541238378749714, 0.509865651476986, 
0.513697229219144, 0.538333982138768, 0.538333982138768, 0.538282207465079, 
0.538282207465079, 0.538333982138768, 0.538333982138768, 0.538282207465079, 
0.538282207465079, 0.538282207465079, 0.538282207465079, 0.538333982138768, 
0.538333982138768, 0.627216899473323, 0.62785083581406, 0.627392878406229, 
0.655173849324479, 0.690703389054271, 0.69169361117472, 0.692465056102588, 
0.748908060453401, 0.749874421799863, 0.748660407602473, 0.748660407602473, 
0.538282207465079, 0.538333982138768, 0.538333982138768, 0.627216899473323, 
0.62785083581406, 0.629891389970231, 0.655173849324479, 0.690703389054271, 
0.692465056102588, 0.69169361117472, 0.530875498053584, 0.484471170139684, 
0.484713006640714, 0.493473780627433, 0.489657270437371, 0.428806961300664, 
0.382800274788184, 0.359472246393405, 0.32207694069155, 0.765857568124571, 
0.764552324250057, 0.831280054957637, 0.828119990840394, 0.733221158690176, 
0.751613602015113, 0.771948385619418, 0.803850125944584, 0.98825688115411, 
0.733221158690176, 0.751613602015113, 0.771948385619418, 0.803850125944584, 
0.98825688115411, 0.425024799633616, 0.425024799633616, 0.425234714907259, 
0.425234714907259, 0.427327410121365, 0.425024799633616, 0.425234714907259, 
0.427327410121365, 0.425095030913671, 0.850870620563316, 0.850986489580948, 
0.815360201511335, 0.814341882299061, 0.808330890771697, 0.79914380581635, 
0.791497137623082, 0.791497137623082, 0.76580604534005, 0.752947561254866, 
0.7502708953515, 0.871536523929471, 0.859527364323334, 0.871231188458896, 
0.865888092512022, 0.86810167162812, 0.871116693382185, 0.86820565605679, 
0.871536523929471, 0.859527364323334, 0.871231188458896, 0.865888092512022, 
0.86810167162812, 0.871116693382185, 0.86820565605679, 0.929700022899015, 
0.996862834898099, 0.997252118158919, 0.530875498053584, 0.484471170139684, 
0.484713006640714, 0.493473780627433, 0.489657270437371, 0.428806961300664, 
0.382800274788184, 0.359472246393405, 0.32207694069155, 0.32905885046943, 
0.428806961300664, 0.51545683535608, 0.585142935653767, 0.502289901534234, 
0.502289901534234, 0.502289901534234, 0.385884016487291, 0.628577971147241, 
0.285474376001832, 0.386230043508129, 0.285474376001832, 0.3099, 
0.317532997481108, 0.438516143805816, 0.43096120906801, 0.463705060682391, 
0.46332340279368, 0.530875498053584, 0.530112205175177, 0.528664987405542, 
0.987864575223265, 0.987864575223265, 0.987864575223265, 0.987864575223265, 
0.987864575223265, 0.987864575223265, 0.981957293336386, 0.981957293336386, 
0.981957293336386, 0.981957293336386, 0.981957293336386, 0.981957293336386, 
0.988994275246164, 0.988994275246164, 0.988994275246164, 0.988994275246164, 
0.988994275246164, 0.988994275246164, 0.538951225097321, 0.566368971834211, 
0.640790771696817, 0.780160293107396, 0.865201122051752, 0.885975017174261, 
0.32905885046943, 0.51545683535608, 0.453102816578887, 0.340279367987177, 
0.748842294481337, 0.748943416533089, 0.754293565376689, 0.747057476528509, 
0.736775818639798, 0.748842294481337, 0.748943416533089, 0.754293565376689, 
0.747057476528509, 0.736775818639798, 0.423160888481795, 0.420196931531944, 
0.427829929013052, 0.423160888481795, 0.420196931531944, 0.778360430501488, 
0.790397664300435, 0.824746187313945, 0.867109365697275, 0.885428577971147, 
0.872268353560797, 0.943821067094115, 0.778360430501488, 0.790397664300435, 
0.824746187313945, 0.867109365697275, 0.885428577971147, 0.872268353560797, 
0.943821067094115, 0.788276276620105, 0.98833141744905, 0.774481932676895, 
0.776641973895122, 0.775132150217541, 0.775132150217541, 0.775132150217541, 
0.775132150217541, 0.817876688802382, 0.817876688802382, 0.817876688802382, 
0.817876688802382, 0.796602267002519, 0.805225280512938, 0.814439500801465, 
0.87614886649874, 0.879417861231967, 0.866929951912068, 0.873530615983513, 
0.866584795053813, 0.796602267002519, 0.805225280512938, 0.814439500801465, 
0.87614886649874, 0.879417861231967, 0.866929951912068, 0.873530615983513, 
0.866584795053813, 0.693863063888253, 0.731234256926952, 0.762740279367987, 
0.802363384474468, 0.801083879093199, 0.775425578200137, 0.778972933363865, 
0.737669590107625, 0.761211678497825, 0.758479505381269, 0.872268353560797, 
0.745100732768491, 0.789471902908175, 0.795563155484314, 0.755723128005496, 
0.803850125944584, 0.745100732768491, 0.789471902908175, 0.795563155484314, 
0.755723128005496, 0.803850125944584, 0.590858255095031, 0.59003411953286, 
0.590384863750859, 0.588959903824136, 0.583524158461186, 0.586040577055187, 
0.595268353560797, 0.590858255095031, 0.59003411953286, 0.590384863750859, 
0.588959903824136, 0.583524158461186, 0.586040577055187, 0.595268353560797, 
0.508536226242272, 0.509865651476986, 0.465994962216625, 0.466020586214793, 
0.424013441722006, 0.421573528738264, 0.502182321960156, 0.529815204946187, 
0.305223219601557, 0.320123334096634, 0.3304668651248, 0.38028062743302, 
0.37145083581406, 0.43209931302954, 0.43096120906801, 0.447858804671399, 
0.455882184566064, 0.48633844744676, 0.497398397068926, 0.750498397068926, 
0.756790405312571, 0.871630547286467, 0.809699977100985, 0.538951225097321, 
0.415235470574765, 0.329703847034578, 0.290254156171285, 0.402541790703, 
0.399545729333639, 0.286511472406687, 0.305014884359973, 0.440977215479734, 
0.387506159835127, 0.289993130295397, 0.265246920082436, 0.457217013968399, 
0.402541790703, 0.334760705289672, 0.417094435539272, 0.452255553011221, 
0.452255553011221, 0.536600251889169, 0.505199564918708, 0.80146553698191, 
0.767117013968399, 0.709869475612549, 0.80146553698191, 0.767117013968399, 
0.709869475612549, 0.305223219601557, 0.320123334096634, 0.3304668651248, 
0.341082070070987, 0.37145083581406, 0.38028062743302, 0.43096120906801, 
0.43209931302954, 0.434570620563316, 0.447858804671399, 0.455882184566064, 
0.483237668880238, 0.483610258758873, 0.491978314632471, 0.497398397068926, 
0.440977215479734, 0.387506159835127, 0.289993130295397, 0.265246920082436, 
0.457217013968399, 0.338218456606366, 0.399616830776277, 0.628577971147241, 
0.428119532860087, 0.427829929013052, 0.423160888481795, 0.420196931531944, 
0.538951225097321, 0.449682161667048, 0.329703847034578, 0.347836043050149, 
0.402541790703, 0.401948935195787, 0.285367529196245, 0.266708724524845, 
0.305014884359973, 0.418339363407373, 0.421573528738264, 0.417094435539272, 
0.423160888481795, 0.426838287153652, 0.428209503091367, 0.425158369590108, 
0.427345958323792, 0.428916876574307, 0.537897870391573, 0.537897870391573, 
0.53766888023815, 0.537897870391573, 0.538126860544997, 0.537897870391573, 
0.537897870391573, 0.537897870391573, 0.537897870391573, 0.537897870391573, 
0.538126860544997, 0.537897870391573, 0.537897870391573, 0.537897870391573, 
0.537897870391573, 0.386133684451569, 0.538951225097321, 0.566883673002061, 
0.640790771696817, 0.780160293107396, 0.502289901534234, 0.41105786581177, 
0.27945752232654, 0.338218456606366, 0.399616830776277, 0.289993130295397, 
0.273643233340966, 0.424395076711701, 0.484137325395008, 0.538126860544997, 
0.628577971147241, 0.807611678497825, 0.849003892832608, 0.990330661781543, 
0.807611678497825, 0.730989100068697, 0.878095122509732, 0.914747080375544, 
0.849003892832608, 0.977297526906343, 0.990330661781543, 0.99977256697962, 
0.831997549805358, 0.845736959010762, 0.985071101442638, 0.985071101442638, 
0.941667483398214, 0.938649141286925, 0.97724144721777, 0.988779482482253, 
0.86947561254866, 0.941667483398214, 0.938649141286925, 0.97724144721777, 
0.98896489580948, 0.86947561254866, 0.251162033432562, 0.541238378749714, 
0.659395397297916, 0.674055415617128, 0.697983306617815, 0.701842065491184, 
0.706952736432333, 0.719798740554156, 0.719666430043508, 0.724574444698878, 
0.757705518662697, 0.75755285092741, 0.628577971147241, 0.659395397297916, 
0.674055415617128, 0.697983306617815, 0.701842065491184, 0.706952736432333, 
0.74931302953973, 0.75755285092741, 0.983752942523471, 0.98476991069384, 
0.987902564689718, 0.941969819097779, 0.966389535149988, 0.883543920311427, 
0.762867437600183, 0.786342569269521, 0.787349759560339, 0.775425578200137, 
0.770027410121365, 0.79001602931074, 0.904511106022441, 0.973208152049462, 
0.985802610487749, 0.967483398213877, 0.849003892832608, 0.754293565376689, 
0.673832356308679, 0.775425578200137, 0.795563155484314, 0.878981680787726, 
0.913141309823677, 0.917436798717655, 0.944169109228303, 0.996488802381498, 
0.997252118158919, 0.958886237691779, 0.604020929700023, 0.610260430501488, 
0.645057820013739, 0.673832356308679, 0.706952736432333, 0.753737302495993, 
0.817876688802382, 0.865693359285551, 0.867726173574536, 0.86947561254866, 
0.872681474696588, 0.876803297458209, 0.877948248225326, 0.881841080833524, 
0.27555147698649, 0.566890405312572, 0.576593359285551, 0.57863608884818, 
0.578600526677353, 0.591176230822075, 0.604108564231738, 0.66125486604076, 
0.69381302953973, 0.750324410350355, 0.755264094343943, 0.779249347378063, 
0.777946301809022, 0.778303755438516, 0.81596823906572, 0.885810235859858, 
0.387506159835127, 0.285367529196245, 0.389970231280055, 0.343256239981681, 
0.285367529196245, 0.386283489809938, 0.412073986718571, 0.44833982138768, 
0.46409434394321, 0.502289901534234, 0.536814930158003, 0.382795214105793, 
0.502289901534234, 0.41105786581177, 0.86820565605679, 0.859527364323334, 
0.827848225326311, 0.827848225326311, 0.86820565605679, 0.827848225326311, 
0.86820565605679, 0.859527364323334, 0.827848225326311, 0.827848225326311, 
0.86820565605679, 0.827848225326311, 0.848866498740554, 0.847721547973437, 
0.844957453629494, 0.834211128921456, 0.829327959697733, 0.804350812915045, 
0.778337531486146, 0.774215708724525, 0.748660407602473, 0.708495534692008, 
0.708495534692008, 0.65579729791619, 0.69381302953973, 0.749874055415617, 
0.75088161209068, 0.754293565376689, 0.778591160980078, 0.786872933363865, 
0.792220700709869, 0.816413189832837, 0.844957453629494, 0.847418548202427, 
0.852878039844287, 0.860252003663842, 0.889015021754065, 0.885777078085642, 
0.917436798717655, 0.958886237691779, 0.974575177467369, 0.990330661781543, 
0.425095030913671, 0.425095030913671, 0.427327410121365, 0.425234714907259, 
0.425095030913671, 0.425095030913671, 0.425234714907259, 0.537534491557219, 
0.537534491557219, 0.537534491557219, 0.537534491557219, 0.537534491557219, 
0.537534491557219, 0.537534491557219, 0.537534491557219, 0.537534491557219, 
0.537534491557219, 0.537534491557219, 0.537534491557219, 0.537534491557219, 
0.537534491557219, 0.537534491557219, 0.530668377423805, 0.504944972520723, 
0.504944972520723, 0.481445951428393, 0.481445951428393, 0.481445951428393, 
0.481445951428393, 0.432428453963509, 0.432428453963509, 0.432428453963509, 
0.192847443082274, 0.192863191044855, 0.395488395437325, 0.112817887937792, 
0.113250697762993, 0.113560742994144, 0.112064729806039, 0.147292139891537, 
0.188851624256785, 0.289781953227586, 0.720807610044923, 0.740214514586442, 
0.750969207018459, 0.746814330975549, 0.777266001987977, 0.787617596363863, 
0.771051044175381, 0.666475721138026, 0.553690023994413, 0.594327765319737, 
0.6061498901271, 0.982778658962411, 0.984490013213605, 0.984899847117823, 
0.97074447826363, 0.864065990939392, 0.606798830913505, 0.261464478667637, 
0.255333088641364, 0.253236466536644, 0.185727563721361, 0.183840553348977, 
0.195296536807479, 0.181915337251646, 0.185300539100178, 0.204190017093189, 
0.255274913039277, 0.255722855504072, 0.190293334446385, 0.221227388444548, 
0.219922274569277, 0.222432133182989, 0.219444254707821, 0.131400024403943, 
0.103069375207157, 0.0762655193003252, 0.0954239776024873, 0.123713201971885, 
0.097844183815278, 0.0642582446811439, 0.338006309578013, 0.299422226433455, 
0.251605500461992, 0.225402075929192, 0.162427272554232, 0.153814122289971, 
0.107197387572101, 0.130009207323343, 0.149144178797106, 0.183502467582582, 
0.208217610281411, 0.227035774113877, 0.251536587901989, 0.0686387205045397, 
0.0909477534031413, 0.0995549165580751, 0.127828763585836, 0.151967855597666, 
0.151461239942616, 0.180705785307495, 0.180824562762258, 0.182589380048094, 
0.192670136857667, 0.175007822976086, 0.204190017093189, 0.192766641813518, 
0.207161512077513, 0.226176802505667, 0.21994317256183, 0.226226900774272, 
0.236525085464925, 0.252755432695693, 0.112064729806039, 0.112064729806039, 
0.112064729806039, 0.112064729806039, 0.19446090457226, 0.234388949840632, 
0.326130702986137, 0.19446090457226, 0.234388949840632, 0.396550958384356, 
0.131400024403943, 0.0667193513564193, 0.097844183815278, 0.19446090457226, 
0.395110265811581, 0.437257997862584, 0.542838606932345, 0.558094873237144, 
0.560492405911501, 0.600900105916467, 0.720807610044923, 0.437257997862584, 
0.542838606932345, 0.558094873237144, 0.560492405911501, 0.600900105916467, 
0.720807610044923, 0.288170269240542, 0.112817887937792, 0.281431829232809, 
0.280727688443768, 0.193886251828657, 0.290517790940852, 0.0933556459339251, 
0.161560921579708, 0.0962320810747845, 0.0969152320610965, 0.0954239776024873, 
0.114391724389192, 0.169460332031003, 0.201008595441937, 0.193886251828657, 
0.290517790940852, 0.0933556459339251, 0.0962320810747845, 0.169460332031003, 
0.201008595441937, 0.11813946522855, 0.11813946522855, 0.0977009797600915, 
0.146824497682747, 0.552872442626483, 0.549642110990326, 0.546421244140681, 
0.553690023994413, 0.547471223509544, 0.671446456916161, 0.68018111773518, 
0.640842961153632, 0.561521493009508, 0.600012893608616, 0.643118054622987, 
0.629237297614155, 0.63572048235908, 0.57762784553825, 0.571033380073473, 
0.768775991281699, 0.766128002213239, 0.784951731056933, 0.752885049931861, 
0.752885049931861, 0.784951731056933, 0.766128002213239, 0.768775991281699, 
0.204535085229485, 0.0789446569025377, 0.103069375207157, 0.124035581514648, 
0.140174536955639, 0.150829159869368, 0.120353543597717, 0.0636790836450639, 
0.142464327848878, 0.150154031666082, 0.194451311643748, 0.234388949840632, 
0.481445951428393, 0.481445951428393, 0.526530186717428, 0.537553899599537, 
0.537553899599537, 0.538763395491374, 0.538897867822185, 0.538897867822185, 
0.54726792304148, 0.60498972480753, 0.60498972480753, 0.0814346267195695, 
0.149214934499745, 0.176603951750249, 0.215383560080079, 0.252295145183271, 
0.774034743331662, 0.666475721138026, 0.619919643879724, 0.774034743331662, 
0.666475721138026, 0.619919643879724, 0.411630814177715, 0.542838606932345, 
0.605844959770462, 0.682158961557328, 0.682158961557328, 0.682158961557328, 
0.690550153465994, 0.690550153465994, 0.690550153465994, 0.693606339073538, 
0.693606339073538, 0.720807610044923, 0.646980230237093, 0.560916241168256, 
0.560764782004074, 0.568958782768677, 0.558094873237144, 0.542838606932345, 
0.45435070332278, 0.437257997862584, 0.807167902372536, 0.818790798517348, 
0.849332040694064, 0.879009298589382, 0.862903708322866, 0.774070120780322, 
0.77846775598889, 0.803914555172455, 0.747428667228672, 0.0464019150016027, 
0.0542558184447347, 0.0529621661807814, 0.0514241562011734, 0.0474136414263795, 
0.0840960156185233, 0.150161023910167, 0.19446090457226, 0.210163563576544, 
0.211616854010885, 0.228982082923171, 0.315027588484087, 0.34674217853377, 
0.349606687519261, 0.38447382997017, 0.409195611653045, 0.18396968701026, 
0.214711483143595, 0.281828794433641, 0.288170269240542, 0.18396968701026, 
0.214711483143595, 0.281828794433641, 0.288170269240542, 0.975876418981042, 
0.817866504301612, 0.626950648715419, 0.97773313848092, 0.737697173254962, 
0.720574332684047, 0.71863182289848, 0.713953098444038, 0.696117014842109, 
0.685782719229494, 0.646980230237093, 0.605844959770462, 0.600829850300868, 
0.560492405911501, 0.561219941348183, 0.501965922678515, 0.430070095954176, 
0.190293334446385, 0.105271792225231, 0.190953189473123, 0.109913429976232, 
0.112064729806039, 0.109913429976232, 0.112064729806039, 0.109913429976232, 
0.112064729806039, 0.258609093400731, 0.177724240132832, 0.219515959937263, 
0.402601437735155, 0.281747764855271, 0.252755432695693, 0.104426507086346, 
0.219515959937263, 0.393413620766402, 0.290468423033903, 0.193886251828657, 
0.162039893262378, 0.161745057559273, 0.105286652202236, 0.0785590913888848, 
0.0954239776024873, 0.169460332031003, 0.201008595441937, 0.970723541241746, 
1, 0.869886190268217, 0.61403570683786, 0.551375452423402, 0.561939743422078, 
0.564267002641283, 0.581955197925088, 0.588750414507063, 0.593095275522016, 
0.599267042752866, 0.627613638633236, 0.634808318392755, 0.642339702587359, 
0.650697466626243, 0.562311098985464, 0.563823195375899, 0.586537814653681, 
0.584540256516164, 0.590050535143224, 0.591846060727014, 0.626950648715419, 
0.630291281033423, 0.654850446672377, 0.655480636279056, 0.685782719229494, 
0.691026529770372, 0.437257997862584, 0.45435070332278, 0.590754337716901, 
0.63791331346235, 0.668896994754621, 0.739237690363468, 0.748413303350397, 
0.749424992311102, 0.763055737060535, 0.772546239177712, 0.783572999489544, 
0.784951731056933, 0.776836856109545, 0.787936974573368, 0.773375774653807, 
0.759739810962905, 0.883926651663067, 0.45435070332278, 0.590754337716901, 
0.63791331346235, 0.668896994754621, 0.739237690363468, 0.748413303350397, 
0.749424992311102, 0.763055737060535, 0.772546239177712, 0.783572999489544, 
0.784951731056933, 0.776836856109545, 0.787936974573368, 0.773375774653807, 
0.759739810962905, 0.883926651663067, 0.221261338393385, 0.221261338393385, 
0.221261338393385, 0.221261338393385, 0.221261338393385, 0.221261338393385, 
0.888667315764481, 0.888667315764481, 0.888667315764481, 0.885260190135614, 
0.885260190135614, 0.885260190135614, 0.881062210438681, 0.881062210438681, 
0.881062210438681, 0.998877439096366, 0.998877439096366, 0.998877439096366, 
0.994677447078671, 0.994677447078671, 0.994677447078671, 0.992017961439028, 
0.992017961439028, 0.992017961439028, 0.558094873237144, 0.661948238996504, 
0.771597502324116, 0.434586182517894, 0.246482167588294, 0.335526623027936, 
0.385874418685227, 0.39676316315863, 0.437257997862584, 0.481376519959098, 
0.542838606932345, 0.600900105916467, 0.58196672735067, 0.643787000745322, 
0.598947296402663, 0.668884521820312, 0.789707715129797, 0.773360751925651, 
0.770485121544859, 0.751951723753681, 0.777643691845638, 0.740214514586442, 
0.289781953227586, 0.287939830327519, 0.288170269240542, 0.292026616193015, 
0.292938982631619, 0.259962982556052, 0.263884843307425, 0.289803476325383, 
0.289803476325383, 0.289747734873478, 0.289747734873478, 0.289803476325383, 
0.289803476325383, 0.289747734873478, 0.289747734873478, 0.289747734873478, 
0.289747734873478, 0.289803476325383, 0.289803476325383, 0.393401038984928, 
0.394196672032414, 0.393621823874853, 0.429252772838655, 0.477071171651055, 
0.478440051739924, 0.47950785392316, 0.560863283012074, 0.562311648469678, 
0.560492405911501, 0.560492405911501, 0.289747734873478, 0.289803476325383, 
0.289803476325383, 0.393401038984928, 0.394196672032414, 0.39676316315863, 
0.429252772838655, 0.477071171651055, 0.47950785392316, 0.478440051739924, 
0.281828794433641, 0.234712314696515, 0.234946698806681, 0.243516372166732, 
0.239764242492177, 0.183875410059909, 0.146536050377909, 0.129220295927121, 
0.103733555725228, 0.586537814653681, 0.584540256516164, 0.691026529770372, 
0.685782719229494, 0.537613267550965, 0.564923006734133, 0.595904310060426, 
0.646175024981124, 0.976651663148449, 0.537613267550965, 0.564923006734133, 
0.595904310060426, 0.646175024981124, 0.976651663148449, 0.180646080303595, 
0.180646080303595, 0.180824562762258, 0.180824562762258, 0.182608715441033, 
0.180646080303595, 0.180824562762258, 0.182608715441033, 0.180705785307495, 
0.723980812937802, 0.724178005449305, 0.664812258208605, 0.663152701266378, 
0.653398828975765, 0.63863082237464, 0.626467718865532, 0.626467718865532, 
0.586458899079367, 0.56693002999965, 0.562906416411541, 0.759575912543065, 
0.738787290020617, 0.759043783743501, 0.749762188754108, 0.753600512283536, 
0.758844293489111, 0.753781061209, 0.759575912543065, 0.738787290020617, 
0.759043783743501, 0.749762188754108, 0.753600512283536, 0.758844293489111, 
0.753781061209, 0.86434213257843, 0.993735511601075, 0.994511787172451, 
0.281828794433641, 0.234712314696515, 0.234946698806681, 0.243516372166732, 
0.239764242492177, 0.183875410059909, 0.146536050377909, 0.129220295927121, 
0.103733555725228, 0.108279727072263, 0.183875410059909, 0.265695749115305, 
0.342392255145508, 0.252295145183271, 0.252295145183271, 0.252295145183271, 
0.148906474180364, 0.395110265811581, 0.0814956193536353, 0.149173646508291, 
0.0814956193536353, 0.09603801, 0.100827204489338, 0.192296408378323, 
0.185727563721361, 0.21502238330246, 0.214668575576314, 0.281828794433641, 
0.281018950075689, 0.279486668908501, 0.975876418981042, 0.975876418981042, 
0.975876418981042, 0.975876418981042, 0.975876418981042, 0.975876418981042, 
0.964240125936522, 0.964240125936522, 0.964240125936522, 0.964240125936522, 
0.964240125936522, 0.964240125936522, 0.978109676469686, 0.978109676469686, 
0.978109676469686, 0.978109676469686, 0.978109676469686, 0.978109676469686, 
0.290468423033903, 0.320773812256541, 0.410612813091802, 0.608650082941419, 
0.74857298159961, 0.784951731056933, 0.108279727072263, 0.265695749115305, 
0.205302162391721, 0.115790048277752, 0.560764782004074, 0.560916241168256, 
0.568958782768677, 0.558094873237144, 0.542838606932345, 0.560764782004074, 
0.560916241168256, 0.568958782768677, 0.558094873237144, 0.542838606932345, 
0.179065137540702, 0.176565461268861, 0.183038448159313, 0.179065137540702, 
0.176565461268861, 0.605844959770462, 0.624728467731583, 0.68020627348889, 
0.751878652079931, 0.783983766688008, 0.760852080623663, 0.890798206690674, 
0.605844959770462, 0.624728467731583, 0.68020627348889, 0.751878652079931, 
0.783983766688008, 0.760852080623663, 0.890798206690674, 0.621379488282057, 
0.976798990716848, 0.599822264042938, 0.603172755615712, 0.600829850300868, 
0.600829850300868, 0.600829850300868, 0.600829850300868, 0.668922278086348, 
0.668922278086348, 0.668922278086348, 0.668922278086348, 0.634575171793552, 
0.64838775237714, 0.66331170046574, 0.767636836267028, 0.773375774653807, 
0.75156754152226, 0.763055737060535, 0.750969207018459, 0.634575171793552, 
0.64838775237714, 0.66331170046574, 0.767636836267028, 0.773375774653807, 
0.75156754152226, 0.763055737060535, 0.750969207018459, 0.481445951428393, 
0.534703538503512, 0.581772733770355, 0.643787000745322, 0.641735381343007, 
0.601284827327017, 0.606798830913505, 0.544156424169552, 0.579443219481475, 
0.575291160083414, 0.760852080623663, 0.555175101972142, 0.623265885481455, 
0.632920734364159, 0.571117446202411, 0.646175024981124, 0.555175101972142, 
0.623265885481455, 0.632920734364159, 0.571117446202411, 0.646175024981124, 
0.349113477613945, 0.348140262212917, 0.34855428734612, 0.346873768312535, 
0.340500443507836, 0.343443557955176, 0.354344412750982, 0.349113477613945, 
0.348140262212917, 0.34855428734612, 0.346873768312535, 0.340500443507836, 
0.343443557955176, 0.354344412750982, 0.258609093400731, 0.259962982556052, 
0.217151304811273, 0.217175186775979, 0.179787398760941, 0.177724240132832, 
0.252187084489293, 0.28070415139217, 0.0931612137839404, 0.102478949033145, 
0.109208348945412, 0.144613355600852, 0.137975723426964, 0.1867098163206, 
0.185727563721361, 0.200577508921694, 0.207828566204726, 0.236525085464925, 
0.247405165406737, 0.563247844003027, 0.572731717573166, 0.759739810962905, 
0.655614052917335, 0.290468423033903, 0.172420496023447, 0.1087046267494, 
0.0842474751747045, 0.162039893262378, 0.159636789828749, 0.0820888238206475, 
0.0930340796811274, 0.19446090457226, 0.150161023910167, 0.0840960156185233, 
0.0703559286132184, 0.209047397862179, 0.162039893262378, 0.112064729806039, 
0.173967768157824, 0.204535085229485, 0.204535085229485, 0.287939830327519, 
0.255226600394052, 0.642347006969701, 0.588468513119793, 0.503914672406435, 
0.642347006969701, 0.588468513119793, 0.503914672406435, 0.0931612137839404, 
0.102478949033145, 0.109208348945412, 0.11633697852391, 0.137975723426964, 
0.144613355600852, 0.185727563721361, 0.1867098163206, 0.188851624256785, 
0.200577508921694, 0.207828566204726, 0.233518644624807, 0.233878882376824, 
0.242042662068606, 0.247405165406737, 0.19446090457226, 0.150161023910167, 
0.0840960156185233, 0.0703559286132184, 0.209047397862179, 0.114391724389192, 
0.159693611439675, 0.395110265811581, 0.183286334416339, 0.183038448159313, 
0.179065137540702, 0.176565461268861, 0.290468423033903, 0.202214046521549, 
0.1087046267494, 0.120989912844785, 0.162039893262378, 0.161562946505027, 
0.0814346267195695, 0.0711335437376699, 0.0930340796811274, 0.175007822976086, 
0.177724240132832, 0.173967768157824, 0.179065137540702, 0.182190923380264, 
0.183363378537756, 0.180759639232519, 0.18262456809568, 0.18396968701026, 
0.28933411897179, 0.28933411897179, 0.289087824776546, 0.28933411897179, 
0.289580518040014, 0.28933411897179, 0.28933411897179, 0.28933411897179, 
0.28933411897179, 0.28933411897179, 0.289580518040014, 0.28933411897179, 
0.28933411897179, 0.28933411897179, 0.28933411897179, 0.149099222268144, 
0.290468423033903, 0.321357098716307, 0.410612813091802, 0.608650082941419, 
0.252295145183271, 0.168968569045727, 0.0780965067848886, 0.114391724389192, 
0.159693611439675, 0.0840960156185233, 0.0748806191532985, 0.180111181137131, 
0.234388949840632, 0.289580518040014, 0.395110265811581, 0.652236623246074, 
0.720807610044923, 0.98075481966467, 0.652236623246074, 0.534345064419244, 
0.771051044175381, 0.836762221055582, 0.720807610044923, 0.955110456097254, 
0.98075481966467, 0.999545185685019, 0.69221992288212, 0.715271003836772, 
0.970365074897412, 0.970365074897412, 0.886737649289525, 0.881062210438681, 
0.955000846160281, 0.977684864977873, 0.755987840816868, 0.886737649289525, 
0.881062210438681, 0.955000846160281, 0.978051565143456, 0.755987840816868, 
0.0630823670379796, 0.292938982631619, 0.434802289977677, 0.45435070332278, 
0.487180696317139, 0.492582284892931, 0.499782171549164, 0.518110226903349, 
0.517919770531567, 0.525008125910687, 0.574117653011907, 0.573886321948247, 
0.395110265811581, 0.434802289977677, 0.45435070332278, 0.487180696317139, 
0.492582284892931, 0.499782171549164, 0.561470016238008, 0.573886321948247, 
0.967769851923588, 0.969771777007954, 0.975951477320523, 0.887307140091102, 
0.933908733647411, 0.780649859119285, 0.58196672735067, 0.618334636245392, 
0.619919643879724, 0.601284827327017, 0.592942212338217, 0.624125326567907, 
0.81814034091794, 0.947134107215528, 0.971806786844461, 0.936024125819471, 
0.720807610044923, 0.568958782768677, 0.454050044408506, 0.601284827327017, 
0.632920734364159, 0.772608795160416, 0.833827051706501, 0.841690279641299, 
0.891455306820967, 0.992989933271711, 0.994511787172451, 0.919462816834695, 
0.36484128351568, 0.372417793035862, 0.416099591160878, 0.454050044408506, 
0.499782171549164, 0.568119921173936, 0.668922278086348, 0.749424992311102, 
0.752948712306306, 0.755987840816868, 0.761572956278612, 0.768784022433589, 
0.770793126561919, 0.777643691845638, 0.0759286164694359, 0.321364731635452, 
0.332459901972196, 0.334819723317518, 0.33477856947131, 0.349489335888995, 
0.364947157378132, 0.437257997862584, 0.481376519959098, 0.562986720767608, 
0.570423852205177, 0.607229545389137, 0.605200448498334, 0.605756735729698, 
0.665804167164012, 0.784659773954097, 0.150161023910167, 0.0814346267195695, 
0.15207678128462, 0.117824846286361, 0.0814346267195695, 0.149214934499745, 
0.169804970530137, 0.201008595441937, 0.215383560080079, 0.252295145183271, 
0.288170269240542, 0.1465321759423, 0.252295145183271, 0.168968569045727, 
0.753781061209, 0.738787290020617, 0.685332684175923, 0.685332684175923, 
0.753781061209, 0.685332684175923, 0.753781061209, 0.738787290020617, 
0.685332684175923, 0.685332684175923, 0.753781061209, 0.685332684175923, 
0.720574332684047, 0.71863182289848, 0.713953098444038, 0.695908207616411, 
0.687784864736405, 0.646980230237093, 0.605809312919948, 0.599409963635818, 
0.560492405911501, 0.501965922678515, 0.501965922678515, 0.430070095954176, 
0.481376519959098, 0.562311098985464, 0.563823195375899, 0.568958782768677, 
0.606204195956305, 0.619169013260654, 0.627613638633236, 0.666530496533028, 
0.713953098444038, 0.718118195837509, 0.727400950848633, 0.740033509807656, 
0.79034770890438, 0.784601032061938, 0.841690279641299, 0.919462816834695, 
0.949796776535553, 0.98075481966467, 0.180705785307495, 0.180705785307495, 
0.182608715441033, 0.180824562762258, 0.180705785307495, 0.180705785307495, 
0.180824562762258), .Dim = c(959, 8)),


sumNumNeigh = 38,


num =c(2, 2, 2, 2, 2, 2, 2, 2, 2, 2, 2, 2, 2, 3, 3, 3, 3),


adj =c(
2,3,
1,5,
1,4,
3,6,
2,8,
4,7,
6,9,
5,10,
7,12,
8,14,
12,13,
9,11,
11,15,
10,16,17,
13,16,17,
14,15,17,
14,15,16),


Region = c(7, 7, 7, 7, 7, 7, 7, 7, 7, 7, 7, 7, 7, 
7, 7, 6, 6, 6, 6, 6, 6, 6, 6, 6, 6, 16, 16, 15, 
17, 17, 17, 17, 16, 16, 16, 13, 13, 13, 13, 11, 11, 
10, 9, 8, 9, 9, 12, 12, 12, 12, 13, 7, 16, 16, 16, 
16, 16, 16, 16, 16, 16, 16, 16, 16, 16, 3, 3, 3, 
2, 2, 1, 1, 1, 1, 2, 5, 4, 4, 3, 3, 16, 2, 2, 
3, 3, 3, 3, 3, 17, 17, 17, 17, 16, 16, 16, 16, 16, 
16, 16, 16, 16, 16, 16, 16, 16, 16, 16, 17, 17, 17, 
17, 16, 16, 15, 16, 16, 15, 2, 1, 1, 16, 15, 15, 
14, 14, 14, 14, 13, 15, 14, 14, 14, 14, 13, 16, 17, 
4, 16, 16, 16, 1, 1, 1, 1, 1, 1, 3, 3, 16, 16, 
1, 1, 3, 3, 3, 2, 1, 16, 8, 8, 8, 8, 8, 9, 9, 
9, 9, 9, 9, 9, 9, 9, 9, 11, 11, 11, 13, 13, 11, 
11, 11, 3, 2, 1, 1, 1, 1, 1, 1, 16, 16, 16, 16, 
6, 6, 6, 7, 7, 7, 7, 7, 7, 7, 7, 2, 3, 3, 3, 3, 
10, 9, 7, 10, 9, 7, 15, 14, 14, 13, 13, 13, 13, 
13, 13, 13, 13, 13, 13, 14, 14, 14, 14, 14, 15, 15, 
13, 13, 10, 11, 13, 10, 11, 13, 13, 17, 17, 17, 17, 
17, 1, 16, 16, 16, 16, 16, 15, 15, 15, 15, 15, 16, 
16, 16, 16, 16, 16, 16, 16, 12, 13, 14, 12, 13, 13, 
13, 13, 13, 13, 13, 14, 14, 14, 14, 14, 15, 16, 17, 
16, 17, 17, 17, 17, 17, 17, 16, 16, 3, 5, 16, 16, 
3, 3, 15, 16, 16, 1, 1, 1, 1, 1, 3, 3, 12, 12, 
11, 9, 14, 14, 14, 14, 14, 14, 14, 13, 13, 13, 13, 
14, 14, 14, 14, 14, 14, 14, 13, 13, 13, 13, 13, 15, 
15, 14, 13, 13, 13, 13, 13, 13, 13, 13, 11, 11, 11, 
10, 10, 12, 15, 14, 13, 13, 13, 13, 13, 13, 13, 13, 
11, 11, 11, 10, 10, 12, 3, 3, 3, 3, 3, 3, 12, 12, 
12, 12, 12, 12, 12, 12, 12, 12, 12, 12, 12, 12, 12, 
12, 12, 12, 14, 9, 10, 6, 16, 15, 15, 15, 15, 15, 
14, 14, 7, 7, 14, 9, 13, 10, 11, 11, 11, 13, 16, 
16, 16, 16, 16, 16, 16, 16, 16, 16, 16, 16, 16, 16, 
16, 16, 16, 16, 16, 15, 15, 15, 15, 15, 15, 15, 14, 
14, 14, 14, 16, 16, 16, 15, 15, 15, 15, 15, 15, 15, 
16, 16, 16, 16, 16, 16, 1, 1, 1, 14, 14, 13, 13, 
8, 8, 9, 9, 12, 8, 8, 9, 9, 12, 16, 16, 16, 16, 
16, 16, 16, 16, 16, 10, 10, 9, 9, 9, 9, 9, 9, 9, 
9, 9, 10, 10, 10, 10, 10, 10, 10, 10, 10, 10, 10, 
10, 10, 10, 13, 12, 12, 16, 16, 16, 16, 16, 16, 1, 
1, 1, 17, 16, 16, 5, 3, 3, 3, 1, 15, 2, 16, 2, 
17, 17, 16, 16, 16, 16, 16, 16, 16, 12, 12, 12, 12, 
12, 12, 12, 12, 12, 12, 12, 12, 12, 12, 12, 12, 12, 
12, 16, 15, 15, 14, 13, 11, 17, 16, 3, 1, 14, 14, 
14, 14, 14, 14, 14, 14, 14, 14, 16, 16, 16, 16, 16, 
14, 14, 13, 13, 13, 11, 11, 14, 14, 13, 13, 13, 11, 
11, 9, 12, 14, 14, 14, 14, 14, 14, 13, 13, 13, 13, 
9, 9, 9, 10, 10, 11, 13, 13, 9, 9, 9, 10, 10, 11, 
13, 13, 6, 6, 7, 7, 7, 7, 7, 8, 9, 9, 11, 8, 9, 
9, 9, 9, 8, 9, 9, 9, 9, 5, 5, 5, 5, 5, 5, 5, 5, 
5, 5, 5, 5, 5, 5, 16, 16, 16, 16, 16, 16, 4, 4, 
17, 17, 17, 16, 17, 16, 16, 16, 16, 16, 16, 9, 9, 
10, 9, 16, 16, 17, 1, 1, 1, 2, 2, 16, 16, 1, 1, 
3, 1, 17, 16, 16, 16, 16, 16, 13, 14, 14, 13, 14, 
14, 17, 17, 17, 17, 17, 16, 16, 16, 16, 16, 16, 16, 
16, 16, 16, 16, 16, 1, 1, 3, 1, 1, 15, 16, 16, 16, 
16, 16, 16, 17, 1, 1, 1, 2, 2, 2, 16, 16, 16, 16, 
16, 16, 16, 16, 16, 16, 16, 16, 16, 16, 16, 16, 16, 
16, 16, 16, 16, 16, 16, 16, 16, 16, 15, 15, 14, 3, 
3, 2, 1, 1, 1, 17, 16, 16, 16, 15, 7, 13, 12, 7, 
8, 10, 13, 13, 12, 12, 12, 13, 13, 12, 12, 12, 12, 
12, 12, 11, 12, 12, 12, 12, 11, 17, 16, 15, 15, 15, 
14, 14, 14, 14, 14, 14, 14, 15, 15, 15, 15, 14, 14, 
14, 14, 12, 12, 12, 11, 12, 11, 7, 7, 7, 7, 8, 9, 
11, 12, 12, 12, 13, 14, 15, 7, 9, 10, 10, 13, 12, 
12, 12, 12, 15, 15, 15, 15, 14, 14, 13, 13, 13, 11, 
11, 11, 11, 11, 1, 15, 15, 15, 15, 15, 15, 15, 15, 
14, 14, 14, 14, 14, 13, 13, 16, 2, 2, 2, 2, 3, 3, 
3, 3, 3, 16, 16, 3, 3, 10, 10, 9, 9, 10, 9, 10, 
10, 9, 9, 10, 9, 13, 13, 13, 13, 13, 13, 14, 14, 
14, 14, 14, 15, 15, 14, 14, 14, 14, 14, 13, 13, 13, 
13, 13, 13, 13, 11, 13, 12, 12, 12, 16, 16, 16, 16, 
16, 16, 16),


Heh = c(0.194, 0.109, 0.298, 0.18, 0.15, 0.249, 0.222, 0.232, 0.257, 
0.157, 0.329, 0.19, 0.176, 0.22, 0.273, 0.264, 0.322, 0.473, 
0.298, 0.326, 0.371, 0.187, 0.292, 0.188, 0.16, 0.18, 0.19, 0.2, 
0.2328, 0.2722, 0.2826, 0.3008, 0.3439, 0.2839, 0.2697, 0.149, 
0.158, 0.158, 0.15, 0.139, 0.143, 0.149, 0.155, 0.163, 0.148, 
0.149, 0.138, 0.138, 0.133, 0.128, 0.135, 0.101, 0.359, 0.322, 
0.23, 0.235, 0.232, 0.24, 0.27, 0.247, 0.246, 0.252, 0.274, 0.272, 
0.294, 0.121, 0.097, 0.128, 0.257, 0.853, 0.502, 0.111, 0.658, 
0.522, 0.517, 0.71, 0.72, 0.73, 0.7, 0.72, 0.68, 0.984, 0.99999, 
0.99999, 0.95, 0.987, 0.991, 0.983, 0.676818, 0.673181, 0.687909, 
0.653454, 0.673545, 0.670909, 0.669363, 0.67709, 0.670636, 0.665363, 
0.705727, 0.681363, 0.703272, 0.678454, 0.689545, 0.678, 0.658545, 
0.618727, 0.665272, 0.4982, 0.4818, 0.4697, 0.3951, 0.7847, 0.7778, 
0.8277, 0.2313, 0.1947, 0.4111, 0.89, 0.88, 0.75, 0.76, 0.6, 
0.66, 0.71, 0.71, 0.71, 0.66, 0.74, 0.34, 0.64, 0.67, 0.63, 0.4, 
0.95, 0.95, 0.99999, 0.99999, 0.84, 0.77, 0.62, 0.74, 0.53, 0.45, 
0.51, 0.53, 0.5, 0.000001, 0.43, 0.829, 0.781, 0.859, 0.86, 0.735, 
0.735, 0.99999, 0.99999, 0.99999, 0.99999, 0.000001, 0.34, 0.64, 
0.5, 0.000001, 0.51, 0.43, 0.71, 0.47, 0.54, 0.43, 0.86, 0.8, 0.69, 
0.61, 0.674, 0.65475, 0.66025, 0.6185, 0.793, 0.74, 0.611, 0.727, 
0.9474, 0.8885, 0.7508, 0.9143, 0.9143, 0.8095, 0.7172, 0.8009, 
0.6633, 0.8015, 0.727, 0.7835, 0.72, 0.71, 0.76, 0.72, 0.71, 
0.74, 0.73, 0.76, 0.76, 0.74, 0.76, 0.90375, 0.88975, 0.882875, 
0.896, 0.858375, 0.78, 0.79, 0.72, 0.82, 0.82, 0.8, 0.8, 0.789, 
0.8, 0.79, 0.801, 0.813, 0.783, 0.79, 0.812, 0.796, 0.807, 0.247, 
0.649, 0.309, 0.577, 0.521, 0.563, 0.639, 0.358, 0.615, 0.818, 
0.727, 0.709, 0.833, 0.927, 0.728, 0.889, 0.905, 0.848, 0.876, 
0.936, 0.942, 0.833, 0.956, 0.769, 0.000001, 0.824, 0.876, 0.952, 
0.929, 0.967, 0.943, 0.957, 0.98, 0.975, 0.948, 0.984, 0.967, 
0.982, 0.804, 0.794, 0.662, 0.78, 0.592, 0.615, 0.607, 0.608, 
0.599, 0.668, 0.596, 0.626, 0.6, 0.604, 0.638, 0.653, 0.617, 
0.603, 0.615, 0.645, 0.586, 0.827, 0.839, 0.832, 0.547333, 0.723, 
0.623666, 0.683, 0.568666, 0.679333, 0.98, 0.95, 0.61, 0.75, 
0.84, 0.89, 0.69, 0.92, 0.22, 0.47, 0.000001, 0.91, 0.91, 0.87, 
0.93, 0.83, 0.54, 0.76, 0.87, 0.82, 0.82, 0.88, 0.827142, 0.788571, 
0.821428, 0.787142, 0.815714, 0.801428, 0.805714, 0.798571, 0.787142, 
0.801428, 0.798571, 0.293, 0.288, 0.297, 0.35, 0.255, 0.185, 
0.268, 0.244, 0.174, 0.291, 0.326, 0.339, 0.000001, 0.2, 0.4, 0.3, 
0.2, 0.4, 0.6, 0.000001, 0.3, 0.2, 0.3, 0.2, 0.4, 0.000001, 0.000001, 
0.3, 0.000001, 0.043, 0.021, 0.032, 0.014, 0.02, 0.034, 0.023, 0.044, 
0.006, 0.017, 0.000001, 0.018, 0.000001, 0.025, 0.033, 0.000001, 0.46, 
0.45, 0.45, 0.44, 0.48, 0.47, 0.57, 0.62, 0.53, 0.57, 0.57, 0.58, 
0.57, 0.49, 0.59, 0.59, 0.63, 0.58, 0.59, 0.57, 0.58, 0.6, 0.53, 
0.58, 0.45, 0.44, 0.45, 0.48, 0.2432, 0.1882, 0.1714, 0.1322, 
0.1433, 0.1471, 0.2086, 0.1994, 0.692, 0.712, 0.867, 0.435, 0.431, 
0.423, 0.412, 0.404, 0.427, 0.428, 0.752, 0.824, 0.766, 0.674, 
0.728, 0.876, 0.824, 0.727, 0.73, 0.74, 0.701, 0.52, 0.6, 0.68, 
0.74, 0.33, 0.31, 0.27, 0.26, 0.19, 0.3, 0.18, 0.33, 0.06, 0.08, 
0.06, 0.14, 0.25, 0.19, 0.28, 0.38, 0.42, 0.43, 0.49, 0.24, 0.26, 
0.24, 0.31, 0.26, 0.27, 0.459, 0.467, 0.475, 0.446, 0.41, 0.4, 
0.503, 0.575, 0.519, 0.496, 0.531, 0.529, 0.577, 0.64, 0.74, 
0.66, 0.68, 0.89, 0.87, 0.95, 0.84, 0.97, 0.95, 0.63, 0.62, 0.672, 
0.647, 0.648, 0.509, 0.516, 0.568, 0.563, 0.3336, 0.3156, 0.3093, 
0.2856, 0.243, 0.2159, 0.2194, 0.2818, 0.3456, 0.244, 0.293, 
0.741, 0.786, 0.729, 0.711, 0.738, 0.837, 0.727, 0.933333, 0.934, 
0.929777, 0.928, 0.932444, 0.935111, 0.935111, 0.99999, 0.998, 
0.998, 0.23, 0.3, 0.15, 0.46, 0.26, 0.71, 0.61, 0.52, 0.69, 0.804, 
0.75, 0.558, 0.752, 0.745, 0.746, 0.755, 0.692, 0.725, 0.076, 
0.089, 0.081, 0.555, 0.607, 0.593, 0.607, 0.615, 0.63, 0.577, 
0.616, 0.627, 0.527, 0.476, 0.439, 0.462, 0.545, 0.512, 0.435, 
0.414, 0.468, 0.477, 0.434, 0.533, 0.551, 0.472, 0.561, 0.635, 
0.548, 0.585, 0.588, 0.582, 0.582, 0.628, 0.574, 0.588, 0.35, 
0.15, 0.36, 0.62, 0.459, 0.501, 0.58, 0.662, 0.65, 0.343, 0.526, 
0.552, 0.552, 0.6, 0.25, 0.295, 0.325, 0.226, 0.359, 0.694, 0.833, 
0.000001, 0.756, 0.867, 0.8, 0.778, 0.7, 0.81, 0.99999, 0.857, 0.7, 
0.714, 0.8, 0.583, 0.154, 0.788, 0.585, 0.53, 0.55, 0.59, 0.62, 
0.58, 0.61, 0.57, 0.53, 0.362666, 0.32, 0.373666, 0.337333, 0.334333, 
0.335666, 0.330333, 0.328, 0.18, 0.237, 0.465, 0.611, 0.803, 
0.724, 0.583, 0.501, 0.0104, 0.0238, 0.0297, 0.0215, 0.0267, 
0.0222, 0.0175, 0.0247, 0.017, 0.0091, 0.0206, 0.77, 0.55, 0.7, 
0.77, 0.8, 0.72, 0.65, 0.67, 0.66, 0.65, 0.781, 0.756, 0.76, 
0.75, 0.775, 0.679, 0.747, 0.4917, 0.6651, 0.7464, 0.5467, 0.7023, 
0.8611, 0.623, 0.793, 0.809, 0.795, 0.792, 0.8, 0.799, 0.91, 
0.7, 0.933, 0.957, 0.913, 0.921, 0.945, 0.96, 0.926, 0.926, 0.945, 
0.971, 0.952, 0.56, 0.55, 0.55, 0.59, 0.4103, 0.7255, 0.8842, 
0.9474, 0.8414, 0.9231, 0.4394, 0.7193, 0.846, 0.821, 0.723, 
0.807, 0.58, 0.83, 0.97, 0.83, 0.96, 0.25, 0.64, 0.67, 0.918, 
0.871, 0.922, 0.525, 0.538, 0.576, 0.296, 0.29, 0.302, 0.302, 
0.317, 0.298, 0.316, 0.298, 0.31, 0.312, 0.329, 0.298, 0.336, 
0.312, 0.301, 0.95, 0.959333, 0.950333, 0.958333, 0.901666, 0.000001, 
0.523, 0.5, 0.251, 0.372, 0.398, 0.393, 0.823, 0.5448, 0.7665, 
0.9517, 0.8897, 0.7379, 0.8391, 0.9172, 0.8989, 0.732, 0.865, 
0.752, 0.714, 0.807, 0.674, 0.795, 0.618, 0.723, 0.438, 0.52, 
0.529, 0.475, 0.495, 0.485, 0.512, 0.453, 0.481, 0.294, 0.297, 
0.26, 0.313, 0.268, 0.276, 0.796, 0.788, 0.79, 0.961, 0.807, 
0.431, 0.543, 0.592, 0.563, 0.539, 0.672, 0.091, 0.186, 0.364, 
0.255, 0.32, 0.827142, 0.805714, 0.794285, 0.578, 0.547, 0.71, 
0.595, 0.677, 0.66, 0.616, 0.793, 0.692307, 0.133333, 0.445977, 
0.241666, 0.82, 0.78, 0.63, 0.63, 0.68, 0.755, 0.755, 0.773, 
0.759, 0.738, 0.418, 0.429, 0.186, 0.29, 0.198, 0.237, 0.289, 
0.486, 0.201, 0.441, 0.468, 0.397, 0.371, 0.118, 0.084, 0.111, 
0.081, 0.042, 0.081, 0.066, 0.085, 0.087, 0.08, 0.078, 0.07, 
0.081, 0.065, 0.093, 0.14, 0.108, 0.12, 0.071, 0.084, 0.079, 
0.098, 0.079, 0.094, 0.097, 0.114, 0.933333, 0.981818, 0.981818, 
0.99999, 0.981818, 0.984848, 0.925, 0.935897, 0.99999, 0.066, 
0.052, 0.046, 0.044, 0.041, 0.043, 0.044, 0.035, 0.043, 0.646, 
0.696, 0.732, 0.695, 0.758, 0.000001, 0.46, 0.000001, 0.000001, 0.000001, 
0.08, 0.48, 0.45, 0.02, 0.45, 0.000001, 0.16, 0.000001, 0.000001, 0.000001, 
0.000001, 0.000001, 0.711, 0.897, 0.836, 0.129, 0.251, 0.2, 0.374, 
0.271, 0.253, 0.5439, 0.1176, 0.000001, 0.7524, 0.773, 0.81, 0.798, 
0.781, 0.854, 0.829, 0.892, 0.831, 0.812, 0.806, 0.81, 0.675, 
0.621, 0.615, 0.66, 0.648, 0.616, 0.655, 0.676, 0.632, 0.597, 
0.576, 0.58, 0.145, 0.204, 0.226, 0.219, 0.23, 0.237, 0.226, 
0.225, 0.22, 0.231, 0.228, 0.223, 0.237, 0.225, 0.229, 0.231, 
0.229, 0.223, 0.232, 0.445, 0.438, 0.485, 0.424, 0.271, 0.289, 
0.323),

InvMat =
structure(.Data=c(43.2745890972689, -39.7254109027308, -0.390758115394002, 
-0.390758115394002, -0.390758115394002, -0.390758115394002, -0.390758115394002, 
-0.412072194415493, -0.412072194415493, -0.61810829162324, 0, 
0, 0, 0, 0, 0, 0, 0, 0, 0, 0, 0, 0, 0, 0, 0, 0, 0, 0, 0, 0, 0, 
0, 0, 0, 0, 0, 0, 0, 0, 0, 0, 0, 0, 0, 0, 0, 0, 0, 0, 0, 0, 0, 
0, 0, 0, 0, 0, 0, 0, 0, 0, 0, 0, 0, 0, 0, 0, 0, 0, 0, 0, 0, 0, 
0, 0, 0, 0, 0, 0, 0, 0, 0, 0, -39.7254109027308, 43.2745890972689, 
-0.390758115394004, -0.390758115394004, -0.390758115394004, -0.390758115394004, 
-0.390758115394004, -0.412072194415495, -0.412072194415495, -0.618108291623242, 
0, 0, 0, 0, 0, 0, 0, 0, 0, 0, 0, 0, 0, 0, 0, 0, 0, 0, 0, 0, 0, 
0, 0, 0, 0, 0, 0, 0, 0, 0, 0, 0, 0, 0, 0, 0, 0, 0, 0, 0, 0, 0, 
0, 0, 0, 0, 0, 0, 0, 0, 0, 0, 0, 0, 0, 0, 0, 0, 0, 0, 0, 0, 0, 
0, 0, 0, 0, 0, 0, 0, 0, 0, 0, 0, -0.390758115394003, -0.390758115394005, 
16.9433486909759, -3.80665130902407, -3.80665130902406, -3.80665130902406, 
-3.80665130902407, -0.241559562243566, -0.241559562243566, -0.362339343365348, 
0, 0, 0, 0, 0, 0, 0, 0, 0, 0, 0, 0, 0, 0, 0, 0, 0, 0, 0, 0, 0, 
0, 0, 0, 0, 0, 0, 0, 0, 0, 0, 0, 0, 0, 0, 0, 0, 0, 0, 0, 0, 0, 
0, 0, 0, 0, 0, 0, 0, 0, 0, 0, 0, 0, 0, 0, 0, 0, 0, 0, 0, 0, 0, 
0, 0, 0, 0, 0, 0, 0, 0, 0, 0, 0, -0.390758115394004, -0.390758115394004, 
-3.80665130902406, 16.9433486909759, -3.80665130902407, -3.80665130902407, 
-3.80665130902407, -0.241559562243565, -0.241559562243565, -0.362339343365348, 
0, 0, 0, 0, 0, 0, 0, 0, 0, 0, 0, 0, 0, 0, 0, 0, 0, 0, 0, 0, 0, 
0, 0, 0, 0, 0, 0, 0, 0, 0, 0, 0, 0, 0, 0, 0, 0, 0, 0, 0, 0, 0, 
0, 0, 0, 0, 0, 0, 0, 0, 0, 0, 0, 0, 0, 0, 0, 0, 0, 0, 0, 0, 0, 
0, 0, 0, 0, 0, 0, 0, 0, 0, 0, 0, -0.390758115394003, -0.390758115394004, 
-3.80665130902406, -3.80665130902407, 16.9433486909759, -3.80665130902407, 
-3.80665130902407, -0.241559562243566, -0.241559562243565, -0.362339343365348, 
0, 0, 0, 0, 0, 0, 0, 0, 0, 0, 0, 0, 0, 0, 0, 0, 0, 0, 0, 0, 0, 
0, 0, 0, 0, 0, 0, 0, 0, 0, 0, 0, 0, 0, 0, 0, 0, 0, 0, 0, 0, 0, 
0, 0, 0, 0, 0, 0, 0, 0, 0, 0, 0, 0, 0, 0, 0, 0, 0, 0, 0, 0, 0, 
0, 0, 0, 0, 0, 0, 0, 0, 0, 0, 0, -0.390758115394003, -0.390758115394003, 
-3.80665130902406, -3.80665130902407, -3.80665130902407, 16.9433486909759, 
-3.80665130902407, -0.241559562243566, -0.241559562243565, -0.362339343365348, 
0, 0, 0, 0, 0, 0, 0, 0, 0, 0, 0, 0, 0, 0, 0, 0, 0, 0, 0, 0, 0, 
0, 0, 0, 0, 0, 0, 0, 0, 0, 0, 0, 0, 0, 0, 0, 0, 0, 0, 0, 0, 0, 
0, 0, 0, 0, 0, 0, 0, 0, 0, 0, 0, 0, 0, 0, 0, 0, 0, 0, 0, 0, 0, 
0, 0, 0, 0, 0, 0, 0, 0, 0, 0, 0, -0.390758115394002, -0.390758115394004, 
-3.80665130902407, -3.80665130902407, -3.80665130902407, -3.80665130902407, 
16.9433486909759, -0.241559562243565, -0.241559562243565, -0.362339343365348, 
0, 0, 0, 0, 0, 0, 0, 0, 0, 0, 0, 0, 0, 0, 0, 0, 0, 0, 0, 0, 0, 
0, 0, 0, 0, 0, 0, 0, 0, 0, 0, 0, 0, 0, 0, 0, 0, 0, 0, 0, 0, 0, 
0, 0, 0, 0, 0, 0, 0, 0, 0, 0, 0, 0, 0, 0, 0, 0, 0, 0, 0, 0, 0, 
0, 0, 0, 0, 0, 0, 0, 0, 0, 0, 0, -0.412072194415496, -0.412072194415494, 
-0.241559562243565, -0.241559562243564, -0.241559562243565, -0.241559562243564, 
-0.241559562243565, 48.036173552543, -34.9638264474568, -10.9457396711852, 
0, 0, 0, 0, 0, 0, 0, 0, 0, 0, 0, 0, 0, 0, 0, 0, 0, 0, 0, 0, 0, 
0, 0, 0, 0, 0, 0, 0, 0, 0, 0, 0, 0, 0, 0, 0, 0, 0, 0, 0, 0, 0, 
0, 0, 0, 0, 0, 0, 0, 0, 0, 0, 0, 0, 0, 0, 0, 0, 0, 0, 0, 0, 0, 
0, 0, 0, 0, 0, 0, 0, 0, 0, 0, 0, -0.412072194415499, -0.412072194415494, 
-0.241559562243567, -0.241559562243565, -0.241559562243565, -0.241559562243566, 
-0.241559562243565, -34.9638264474568, 48.036173552543, -10.9457396711852, 
0, 0, 0, 0, 0, 0, 0, 0, 0, 0, 0, 0, 0, 0, 0, 0, 0, 0, 0, 0, 0, 
0, 0, 0, 0, 0, 0, 0, 0, 0, 0, 0, 0, 0, 0, 0, 0, 0, 0, 0, 0, 0, 
0, 0, 0, 0, 0, 0, 0, 0, 0, 0, 0, 0, 0, 0, 0, 0, 0, 0, 0, 0, 0, 
0, 0, 0, 0, 0, 0, 0, 0, 0, 0, 0, -0.618108291623242, -0.618108291623241, 
-0.362339343365349, -0.362339343365347, -0.362339343365348, -0.362339343365348, 
-0.362339343365348, -10.9457396711852, -10.9457396711852, 25.081390493222, 
0, 0, 0, 0, 0, 0, 0, 0, 0, 0, 0, 0, 0, 0, 0, 0, 0, 0, 0, 0, 0, 
0, 0, 0, 0, 0, 0, 0, 0, 0, 0, 0, 0, 0, 0, 0, 0, 0, 0, 0, 0, 0, 
0, 0, 0, 0, 0, 0, 0, 0, 0, 0, 0, 0, 0, 0, 0, 0, 0, 0, 0, 0, 0, 
0, 0, 0, 0, 0, 0, 0, 0, 0, 0, 0, 0, 0, 0, 0, 0, 0, 0, 0, 0, 0, 
1, 0, 0, 0, 0, 0, 0, 0, 0, 0, 0, 0, 0, 0, 0, 0, 0, 0, 0, 0, 0, 
0, 0, 0, 0, 0, 0, 0, 0, 0, 0, 0, 0, 0, 0, 0, 0, 0, 0, 0, 0, 0, 
0, 0, 0, 0, 0, 0, 0, 0, 0, 0, 0, 0, 0, 0, 0, 0, 0, 0, 0, 0, 0, 
0, 0, 0, 0, 0, 0, 0, 0, 0, 0, 0, 0, 0, 0, 0, 0, 0, 0, 0, 0, 0, 
0, 46.723552123552, -36.2764478764477, -5.12741312741312, -5.12741312741312, 
0, 0, 0, 0, 0, 0, 0, 0, 0, 0, 0, 0, 0, 0, 0, 0, 0, 0, 0, 0, 0, 
0, 0, 0, 0, 0, 0, 0, 0, 0, 0, 0, 0, 0, 0, 0, 0, 0, 0, 0, 0, 0, 
0, 0, 0, 0, 0, 0, 0, 0, 0, 0, 0, 0, 0, 0, 0, 0, 0, 0, 0, 0, 0, 
0, 0, 0, 0, 0, 0, 0, 0, 0, 0, 0, 0, 0, 0, 0, 0, 0, -36.2764478764477, 
46.723552123552, -5.12741312741313, -5.12741312741313, 0, 0, 
0, 0, 0, 0, 0, 0, 0, 0, 0, 0, 0, 0, 0, 0, 0, 0, 0, 0, 0, 0, 0, 
0, 0, 0, 0, 0, 0, 0, 0, 0, 0, 0, 0, 0, 0, 0, 0, 0, 0, 0, 0, 0, 
0, 0, 0, 0, 0, 0, 0, 0, 0, 0, 0, 0, 0, 0, 0, 0, 0, 0, 0, 0, 0, 
0, 0, 0, 0, 0, 0, 0, 0, 0, 0, 0, 0, 0, 0, 0, -5.12741312741312, 
-5.12741312741313, 19.1209781209781, -8.54568854568855, 0, 0, 
0, 0, 0, 0, 0, 0, 0, 0, 0, 0, 0, 0, 0, 0, 0, 0, 0, 0, 0, 0, 0, 
0, 0, 0, 0, 0, 0, 0, 0, 0, 0, 0, 0, 0, 0, 0, 0, 0, 0, 0, 0, 0, 
0, 0, 0, 0, 0, 0, 0, 0, 0, 0, 0, 0, 0, 0, 0, 0, 0, 0, 0, 0, 0, 
0, 0, 0, 0, 0, 0, 0, 0, 0, 0, 0, 0, 0, 0, 0, -5.12741312741312, 
-5.12741312741313, -8.54568854568855, 19.1209781209781, 0, 0, 
0, 0, 0, 0, 0, 0, 0, 0, 0, 0, 0, 0, 0, 0, 0, 0, 0, 0, 0, 0, 0, 
0, 0, 0, 0, 0, 0, 0, 0, 0, 0, 0, 0, 0, 0, 0, 0, 0, 0, 0, 0, 0, 
0, 0, 0, 0, 0, 0, 0, 0, 0, 0, 0, 0, 0, 0, 0, 0, 0, 0, 0, 0, 0, 
0, 0, 0, 0, 0, 0, 0, 0, 0, 0, 0, 0, 0, 0, 0, 0, 0, 0, 0, 20.8142414860681, 
-6.85242518059855, -6.85242518059855, -6.85242518059855, 0, 0, 
0, 0, 0, 0, 0, 0, 0, 0, 0, 0, 0, 0, 0, 0, 0, 0, 0, 0, 0, 0, 0, 
0, 0, 0, 0, 0, 0, 0, 0, 0, 0, 0, 0, 0, 0, 0, 0, 0, 0, 0, 0, 0, 
0, 0, 0, 0, 0, 0, 0, 0, 0, 0, 0, 0, 0, 0, 0, 0, 0, 0, 0, 0, 0, 
0, 0, 0, 0, 0, 0, 0, 0, 0, 0, 0, 0, 0, 0, 0, -6.85242518059855, 
20.8142414860681, -6.85242518059855, -6.85242518059855, 0, 0, 
0, 0, 0, 0, 0, 0, 0, 0, 0, 0, 0, 0, 0, 0, 0, 0, 0, 0, 0, 0, 0, 
0, 0, 0, 0, 0, 0, 0, 0, 0, 0, 0, 0, 0, 0, 0, 0, 0, 0, 0, 0, 0, 
0, 0, 0, 0, 0, 0, 0, 0, 0, 0, 0, 0, 0, 0, 0, 0, 0, 0, 0, 0, 0, 
0, 0, 0, 0, 0, 0, 0, 0, 0, 0, 0, 0, 0, 0, 0, -6.85242518059855, 
-6.85242518059855, 20.8142414860681, -6.85242518059856, 0, 0, 
0, 0, 0, 0, 0, 0, 0, 0, 0, 0, 0, 0, 0, 0, 0, 0, 0, 0, 0, 0, 0, 
0, 0, 0, 0, 0, 0, 0, 0, 0, 0, 0, 0, 0, 0, 0, 0, 0, 0, 0, 0, 0, 
0, 0, 0, 0, 0, 0, 0, 0, 0, 0, 0, 0, 0, 0, 0, 0, 0, 0, 0, 0, 0, 
0, 0, 0, 0, 0, 0, 0, 0, 0, 0, 0, 0, 0, 0, 0, -6.85242518059855, 
-6.85242518059856, -6.85242518059856, 20.8142414860681, 0, 0, 
0, 0, 0, 0, 0, 0, 0, 0, 0, 0, 0, 0, 0, 0, 0, 0, 0, 0, 0, 0, 0, 
0, 0, 0, 0, 0, 0, 0, 0, 0, 0, 0, 0, 0, 0, 0, 0, 0, 0, 0, 0, 0, 
0, 0, 0, 0, 0, 0, 0, 0, 0, 0, 0, 0, 0, 0, 0, 0, 0, 0, 0, 0, 0, 
0, 0, 0, 0, 0, 0, 0, 0, 0, 0, 0, 0, 0, 0, 0, 0, 0, 0, 0, 48.8378576669111, 
-34.1621423330887, -9.74321349963312, -2.40535583272193, -2.40535583272193, 
0, 0, 0, 0, 0, 0, 0, 0, 0, 0, 0, 0, 0, 0, 0, 0, 0, 0, 0, 0, 0, 
0, 0, 0, 0, 0, 0, 0, 0, 0, 0, 0, 0, 0, 0, 0, 0, 0, 0, 0, 0, 0, 
0, 0, 0, 0, 0, 0, 0, 0, 0, 0, 0, 0, 0, 0, 0, 0, 0, 0, 0, 0, 0, 
0, 0, 0, 0, 0, 0, 0, 0, 0, 0, 0, 0, 0, 0, 0, 0, -34.1621423330887, 
48.8378576669111, -9.74321349963313, -2.40535583272194, -2.40535583272194, 
0, 0, 0, 0, 0, 0, 0, 0, 0, 0, 0, 0, 0, 0, 0, 0, 0, 0, 0, 0, 0, 
0, 0, 0, 0, 0, 0, 0, 0, 0, 0, 0, 0, 0, 0, 0, 0, 0, 0, 0, 0, 0, 
0, 0, 0, 0, 0, 0, 0, 0, 0, 0, 0, 0, 0, 0, 0, 0, 0, 0, 0, 0, 0, 
0, 0, 0, 0, 0, 0, 0, 0, 0, 0, 0, 0, 0, 0, 0, 0, -9.74321349963312, 
-9.74321349963313, 26.8851797505502, -3.60803374908291, -3.60803374908291, 
0, 0, 0, 0, 0, 0, 0, 0, 0, 0, 0, 0, 0, 0, 0, 0, 0, 0, 0, 0, 0, 
0, 0, 0, 0, 0, 0, 0, 0, 0, 0, 0, 0, 0, 0, 0, 0, 0, 0, 0, 0, 0, 
0, 0, 0, 0, 0, 0, 0, 0, 0, 0, 0, 0, 0, 0, 0, 0, 0, 0, 0, 0, 0, 
0, 0, 0, 0, 0, 0, 0, 0, 0, 0, 0, 0, 0, 0, 0, 0, -2.40535583272193, 
-2.40535583272194, -3.60803374908291, 14.7366104181951, -6.01338958180483, 
0, 0, 0, 0, 0, 0, 0, 0, 0, 0, 0, 0, 0, 0, 0, 0, 0, 0, 0, 0, 0, 
0, 0, 0, 0, 0, 0, 0, 0, 0, 0, 0, 0, 0, 0, 0, 0, 0, 0, 0, 0, 0, 
0, 0, 0, 0, 0, 0, 0, 0, 0, 0, 0, 0, 0, 0, 0, 0, 0, 0, 0, 0, 0, 
0, 0, 0, 0, 0, 0, 0, 0, 0, 0, 0, 0, 0, 0, 0, 0, -2.40535583272193, 
-2.40535583272194, -3.60803374908291, -6.01338958180483, 14.7366104181951, 
0, 0, 0, 0, 0, 0, 0, 0, 0, 0, 0, 0, 0, 0, 0, 0, 0, 0, 0, 0, 0, 
0, 0, 0, 0, 0, 0, 0, 0, 0, 0, 0, 0, 0, 0, 0, 0, 0, 0, 0, 0, 0, 
0, 0, 0, 0, 0, 0, 0, 0, 0, 0, 0, 0, 0, 0, 0, 0, 0, 0, 0, 0, 0, 
0, 0, 0, 0, 0, 0, 0, 0, 0, 0, 0, 0, 0, 0, 0, 0, 0, 0, 0, 0, 0, 
42.3604058449495, -40.6395941550494, -0.0618163772721576, -0.0618163772721564, 
-0.0427959534961085, -0.0427959534961089, -0.0427959534961088, 
-0.0427959534961087, -0.0427959534961086, -0.0427959534961087, 
-0.0618163772721568, -0.0618163772721571, -0.0363625748659747, 
-0.0363625748659747, -0.054543862298962, -0.120945085967264, 
-0.0618163772721568, -0.0618163772721572, -0.0618163772721569, 
-0.0618163772721571, -0.120945085967264, -0.120945085967264, 
-0.120945085967264, -0.120945085967264, -0.0678405533974458, 
-0.0345602819194535, -0.0345602819194535, -0.0678405533974458, 
0, 0, 0, 0, 0, 0, 0, 0, 0, 0, 0, 0, 0, 0, 0, 0, 0, 0, 0, 0, 0, 
0, 0, 0, 0, 0, 0, 0, 0, 0, 0, 0, 0, 0, 0, 0, 0, 0, 0, 0, 0, 0, 
0, 0, 0, 0, 0, 0, 0, 0, 0, 0, 0, 0, 0, 0, -40.6395941550494, 
42.3604058449496, -0.0618163772721575, -0.0618163772721554, -0.0427959534961087, 
-0.0427959534961081, -0.0427959534961081, -0.0427959534961086, 
-0.0427959534961082, -0.0427959534961082, -0.0618163772721567, 
-0.0618163772721563, -0.0363625748659743, -0.0363625748659744, 
-0.0545438622989615, -0.120945085967263, -0.0618163772721564, 
-0.0618163772721565, -0.0618163772721565, -0.0618163772721564, 
-0.120945085967263, -0.120945085967263, -0.120945085967263, -0.120945085967263, 
-0.0678405533974478, -0.0345602819194546, -0.0345602819194545, 
-0.0678405533974478, 0, 0, 0, 0, 0, 0, 0, 0, 0, 0, 0, 0, 0, 0, 
0, 0, 0, 0, 0, 0, 0, 0, 0, 0, 0, 0, 0, 0, 0, 0, 0, 0, 0, 0, 0, 
0, 0, 0, 0, 0, 0, 0, 0, 0, 0, 0, 0, 0, 0, 0, 0, 0, 0, 0, 0, 0, 
-0.0618163772721552, -0.0618163772721566, 42.3604058449496, -40.6395941550495, 
-0.0427959534961089, -0.0427959534961084, -0.0427959534961084, 
-0.0427959534961084, -0.0427959534961088, -0.0427959534961087, 
-0.0618163772721572, -0.0618163772721566, -0.0363625748659747, 
-0.0363625748659747, -0.0545438622989619, -0.120945085967264, 
-0.0618163772721567, -0.0618163772721571, -0.0618163772721568, 
-0.061816377272157, -0.120945085967264, -0.120945085967264, -0.120945085967263, 
-0.120945085967263, -0.067840553397446, -0.0345602819194537, 
-0.0345602819194536, -0.0678405533974461, 0, 0, 0, 0, 0, 0, 0, 
0, 0, 0, 0, 0, 0, 0, 0, 0, 0, 0, 0, 0, 0, 0, 0, 0, 0, 0, 0, 0, 
0, 0, 0, 0, 0, 0, 0, 0, 0, 0, 0, 0, 0, 0, 0, 0, 0, 0, 0, 0, 0, 
0, 0, 0, 0, 0, 0, 0, -0.0618163772721564, -0.0618163772721589, 
-40.6395941550495, 42.3604058449497, -0.0427959534961083, -0.0427959534961083, 
-0.0427959534961085, -0.0427959534961089, -0.0427959534961081, 
-0.0427959534961081, -0.0618163772721564, -0.0618163772721568, 
-0.0363625748659746, -0.0363625748659744, -0.0545438622989616, 
-0.120945085967263, -0.0618163772721565, -0.0618163772721566, 
-0.0618163772721563, -0.0618163772721567, -0.120945085967263, 
-0.120945085967263, -0.120945085967263, -0.120945085967263, -0.0678405533974473, 
-0.0345602819194543, -0.0345602819194543, -0.0678405533974473, 
0, 0, 0, 0, 0, 0, 0, 0, 0, 0, 0, 0, 0, 0, 0, 0, 0, 0, 0, 0, 0, 
0, 0, 0, 0, 0, 0, 0, 0, 0, 0, 0, 0, 0, 0, 0, 0, 0, 0, 0, 0, 0, 
0, 0, 0, 0, 0, 0, 0, 0, 0, 0, 0, 0, 0, 0, -0.0427959534961119, 
-0.0427959534961081, -0.0427959534961096, -0.042795953496108, 
28.0626797245026, -13.4373202754972, -13.4373202754972, -0.0296279678049984, 
-0.0296279678049983, -0.0296279678049983, -0.0427959534961086, 
-0.0427959534961087, -0.0251740902918287, -0.0251740902918285, 
-0.037761135437743, -0.0837312133619518, -0.0427959534961088, 
-0.0427959534961087, -0.0427959534961087, -0.0427959534961087, 
-0.0837312133619518, -0.0837312133619518, -0.0837312133619518, 
-0.0837312133619518, -0.0469665369674625, -0.0239263490211602, 
-0.0239263490211601, -0.0469665369674625, 0, 0, 0, 0, 0, 0, 0, 
0, 0, 0, 0, 0, 0, 0, 0, 0, 0, 0, 0, 0, 0, 0, 0, 0, 0, 0, 0, 0, 
0, 0, 0, 0, 0, 0, 0, 0, 0, 0, 0, 0, 0, 0, 0, 0, 0, 0, 0, 0, 0, 
0, 0, 0, 0, 0, 0, 0, -0.0427959534961104, -0.042795953496109, 
-0.0427959534961099, -0.0427959534961086, -13.4373202754972, 
28.0626797245026, -13.4373202754973, -0.0296279678049983, -0.0296279678049981, 
-0.0296279678049981, -0.0427959534961086, -0.0427959534961083, 
-0.0251740902918285, -0.0251740902918285, -0.0377611354377427, 
-0.0837312133619512, -0.0427959534961084, -0.0427959534961084, 
-0.0427959534961085, -0.0427959534961084, -0.0837312133619513, 
-0.0837312133619513, -0.0837312133619512, -0.0837312133619513, 
-0.0469665369674633, -0.0239263490211605, -0.0239263490211606, 
-0.0469665369674633, 0, 0, 0, 0, 0, 0, 0, 0, 0, 0, 0, 0, 0, 0, 
0, 0, 0, 0, 0, 0, 0, 0, 0, 0, 0, 0, 0, 0, 0, 0, 0, 0, 0, 0, 0, 
0, 0, 0, 0, 0, 0, 0, 0, 0, 0, 0, 0, 0, 0, 0, 0, 0, 0, 0, 0, 0, 
-0.042795953496109, -0.0427959534961088, -0.0427959534961065, 
-0.0427959534961092, -13.4373202754973, -13.4373202754973, 28.0626797245026, 
-0.0296279678049984, -0.029627967804998, -0.0296279678049981, 
-0.0427959534961085, -0.0427959534961083, -0.0251740902918285, 
-0.0251740902918284, -0.0377611354377429, -0.0837312133619513, 
-0.0427959534961084, -0.0427959534961084, -0.0427959534961085, 
-0.0427959534961084, -0.0837312133619513, -0.0837312133619513, 
-0.0837312133619513, -0.0837312133619513, -0.0469665369674633, 
-0.0239263490211605, -0.0239263490211606, -0.0469665369674633, 
0, 0, 0, 0, 0, 0, 0, 0, 0, 0, 0, 0, 0, 0, 0, 0, 0, 0, 0, 0, 0, 
0, 0, 0, 0, 0, 0, 0, 0, 0, 0, 0, 0, 0, 0, 0, 0, 0, 0, 0, 0, 0, 
0, 0, 0, 0, 0, 0, 0, 0, 0, 0, 0, 0, 0, 0, -0.0427959534961086, 
-0.0427959534961081, -0.0427959534961092, -0.0427959534961077, 
-0.0296279678049973, -0.0296279678049992, -0.0296279678049979, 
28.0626797245026, -13.4373202754973, -13.4373202754973, -0.0427959534961085, 
-0.0427959534961087, -0.0251740902918286, -0.0251740902918286, 
-0.0377611354377428, -0.0837312133619515, -0.0427959534961085, 
-0.0427959534961086, -0.0427959534961085, -0.0427959534961087, 
-0.0837312133619516, -0.0837312133619516, -0.0837312133619516, 
-0.0837312133619516, -0.0469665369674631, -0.0239263490211604, 
-0.0239263490211605, -0.0469665369674631, 0, 0, 0, 0, 0, 0, 0, 
0, 0, 0, 0, 0, 0, 0, 0, 0, 0, 0, 0, 0, 0, 0, 0, 0, 0, 0, 0, 0, 
0, 0, 0, 0, 0, 0, 0, 0, 0, 0, 0, 0, 0, 0, 0, 0, 0, 0, 0, 0, 0, 
0, 0, 0, 0, 0, 0, 0, -0.0427959534961078, -0.0427959534961096, 
-0.0427959534961065, -0.0427959534961095, -0.0296279678049973, 
-0.0296279678049986, -0.0296279678049985, -13.4373202754973, 
28.0626797245026, -13.4373202754973, -0.0427959534961087, -0.0427959534961082, 
-0.0251740902918286, -0.0251740902918284, -0.0377611354377429, 
-0.0837312133619514, -0.0427959534961085, -0.0427959534961084, 
-0.0427959534961085, -0.0427959534961084, -0.0837312133619514, 
-0.0837312133619513, -0.0837312133619514, -0.0837312133619513, 
-0.046966536967463, -0.0239263490211605, -0.0239263490211603, 
-0.046966536967463, 0, 0, 0, 0, 0, 0, 0, 0, 0, 0, 0, 0, 0, 0, 
0, 0, 0, 0, 0, 0, 0, 0, 0, 0, 0, 0, 0, 0, 0, 0, 0, 0, 0, 0, 0, 
0, 0, 0, 0, 0, 0, 0, 0, 0, 0, 0, 0, 0, 0, 0, 0, 0, 0, 0, 0, 0, 
-0.0427959534961116, -0.0427959534961087, -0.042795953496108, 
-0.0427959534961089, -0.0296279678049982, -0.0296279678049978, 
-0.0296279678049983, -13.4373202754973, -13.4373202754973, 28.0626797245026, 
-0.0427959534961086, -0.0427959534961083, -0.0251740902918285, 
-0.0251740902918284, -0.0377611354377429, -0.0837312133619514, 
-0.0427959534961085, -0.0427959534961084, -0.0427959534961085, 
-0.0427959534961084, -0.0837312133619513, -0.0837312133619513, 
-0.0837312133619513, -0.0837312133619513, -0.046966536967463, 
-0.0239263490211603, -0.0239263490211605, -0.046966536967463, 
0, 0, 0, 0, 0, 0, 0, 0, 0, 0, 0, 0, 0, 0, 0, 0, 0, 0, 0, 0, 0, 
0, 0, 0, 0, 0, 0, 0, 0, 0, 0, 0, 0, 0, 0, 0, 0, 0, 0, 0, 0, 0, 
0, 0, 0, 0, 0, 0, 0, 0, 0, 0, 0, 0, 0, 0, -0.0618163772721535, 
-0.0618163772721563, -0.0618163772721549, -0.0618163772721561, 
-0.0427959534961061, -0.0427959534961092, -0.0427959534961086, 
-0.0427959534961074, -0.0427959534961078, -0.0427959534961077, 
42.3604058449496, -40.6395941550495, -0.0363625748659744, -0.0363625748659746, 
-0.0545438622989619, -0.120945085967263, -0.0618163772721571, 
-0.0618163772721565, -0.0618163772721567, -0.061816377272157, 
-0.120945085967263, -0.120945085967263, -0.120945085967263, -0.120945085967263, 
-0.0678405533974468, -0.034560281919454, -0.034560281919454, 
-0.0678405533974468, 0, 0, 0, 0, 0, 0, 0, 0, 0, 0, 0, 0, 0, 0, 
0, 0, 0, 0, 0, 0, 0, 0, 0, 0, 0, 0, 0, 0, 0, 0, 0, 0, 0, 0, 0, 
0, 0, 0, 0, 0, 0, 0, 0, 0, 0, 0, 0, 0, 0, 0, 0, 0, 0, 0, 0, 0, 
-0.0618163772721596, -0.0618163772721562, -0.0618163772721553, 
-0.0618163772721574, -0.0427959534961076, -0.0427959534961084, 
-0.042795953496109, -0.0427959534961091, -0.0427959534961092, 
-0.0427959534961085, -40.6395941550494, 42.3604058449496, -0.0363625748659745, 
-0.0363625748659743, -0.054543862298962, -0.120945085967263, 
-0.0618163772721567, -0.0618163772721567, -0.0618163772721566, 
-0.0618163772721568, -0.120945085967263, -0.120945085967263, 
-0.120945085967263, -0.120945085967263, -0.0678405533974464, 
-0.0345602819194538, -0.0345602819194539, -0.0678405533974464, 
0, 0, 0, 0, 0, 0, 0, 0, 0, 0, 0, 0, 0, 0, 0, 0, 0, 0, 0, 0, 0, 
0, 0, 0, 0, 0, 0, 0, 0, 0, 0, 0, 0, 0, 0, 0, 0, 0, 0, 0, 0, 0, 
0, 0, 0, 0, 0, 0, 0, 0, 0, 0, 0, 0, 0, 0, -0.0363625748659781, 
-0.0363625748659733, -0.0363625748659755, -0.0363625748659754, 
-0.025174090291828, -0.0251740902918282, -0.0251740902918293, 
-0.0251740902918288, -0.0251740902918279, -0.0251740902918296, 
-0.0363625748659758, -0.0363625748659754, 47.7171723415819, -35.2828276584178, 
-11.4242414876268, -0.0711441682160373, -0.0363625748659747, 
-0.0363625748659746, -0.0363625748659747, -0.0363625748659746, 
-0.0711441682160373, -0.0711441682160373, -0.0711441682160373, 
-0.0711441682160373, -0.0399062078808507, -0.0203295775996786, 
-0.0203295775996787, -0.0399062078808507, 0, 0, 0, 0, 0, 0, 0, 
0, 0, 0, 0, 0, 0, 0, 0, 0, 0, 0, 0, 0, 0, 0, 0, 0, 0, 0, 0, 0, 
0, 0, 0, 0, 0, 0, 0, 0, 0, 0, 0, 0, 0, 0, 0, 0, 0, 0, 0, 0, 0, 
0, 0, 0, 0, 0, 0, 0, -0.0363625748659707, -0.0363625748659766, 
-0.0363625748659732, -0.0363625748659742, -0.0251740902918277, 
-0.0251740902918279, -0.025174090291829, -0.0251740902918271, 
-0.0251740902918286, -0.0251740902918286, -0.0363625748659743, 
-0.0363625748659742, -35.2828276584178, 47.7171723415819, -11.4242414876268, 
-0.071144168216037, -0.0363625748659744, -0.0363625748659746, 
-0.0363625748659744, -0.0363625748659746, -0.071144168216037, 
-0.071144168216037, -0.071144168216037, -0.071144168216037, -0.0399062078808513, 
-0.020329577599679, -0.0203295775996789, -0.0399062078808513, 
0, 0, 0, 0, 0, 0, 0, 0, 0, 0, 0, 0, 0, 0, 0, 0, 0, 0, 0, 0, 0, 
0, 0, 0, 0, 0, 0, 0, 0, 0, 0, 0, 0, 0, 0, 0, 0, 0, 0, 0, 0, 0, 
0, 0, 0, 0, 0, 0, 0, 0, 0, 0, 0, 0, 0, 0, -0.0545438622989611, 
-0.0545438622989612, -0.0545438622989604, -0.0545438622989619, 
-0.0377611354377425, -0.0377611354377428, -0.0377611354377433, 
-0.0377611354377432, -0.0377611354377422, -0.0377611354377426, 
-0.0545438622989619, -0.0545438622989619, -11.4242414876268, 
-11.4242414876268, 24.3636377685596, -0.106716252324056, -0.0545438622989618, 
-0.0545438622989618, -0.0545438622989619, -0.0545438622989617, 
-0.106716252324056, -0.106716252324056, -0.106716252324056, -0.106716252324056, 
-0.0598593118212764, -0.0304943663995182, -0.0304943663995182, 
-0.0598593118212764, 0, 0, 0, 0, 0, 0, 0, 0, 0, 0, 0, 0, 0, 0, 
0, 0, 0, 0, 0, 0, 0, 0, 0, 0, 0, 0, 0, 0, 0, 0, 0, 0, 0, 0, 0, 
0, 0, 0, 0, 0, 0, 0, 0, 0, 0, 0, 0, 0, 0, 0, 0, 0, 0, 0, 0, 0, 
-0.120945085967263, -0.120945085967263, -0.120945085967263, -0.120945085967263, 
-0.0837312133619512, -0.0837312133619514, -0.0837312133619515, 
-0.0837312133619515, -0.0837312133619513, -0.0837312133619512, 
-0.120945085967263, -0.120945085967263, -0.0711441682160372, 
-0.0711441682160371, -0.106716252324056, 3.37206396223796, -0.120945085967263, 
-0.120945085967263, -0.120945085967263, -0.120945085967263, -0.23663168993595, 
-0.23663168993595, -0.23663168993595, -0.236631689935949, -0.132731517516744, 
-0.0676179428858883, -0.0676179428858881, -0.132731517516744, 
0, 0, 0, 0, 0, 0, 0, 0, 0, 0, 0, 0, 0, 0, 0, 0, 0, 0, 0, 0, 0, 
0, 0, 0, 0, 0, 0, 0, 0, 0, 0, 0, 0, 0, 0, 0, 0, 0, 0, 0, 0, 0, 
0, 0, 0, 0, 0, 0, 0, 0, 0, 0, 0, 0, 0, 0, -0.0618163772721561, 
-0.0618163772721565, -0.0618163772721547, -0.0618163772721554, 
-0.0427959534961086, -0.0427959534961076, -0.0427959534961082, 
-0.0427959534961084, -0.0427959534961085, -0.0427959534961081, 
-0.0618163772721552, -0.0618163772721564, -0.0363625748659747, 
-0.0363625748659738, -0.0545438622989612, -0.120945085967263, 
42.3604058449495, -40.6395941550494, -0.0618163772721569, -0.0618163772721569, 
-0.120945085967263, -0.120945085967263, -0.120945085967263, -0.120945085967263, 
-0.0678405533974469, -0.034560281919454, -0.0345602819194541, 
-0.0678405533974469, 0, 0, 0, 0, 0, 0, 0, 0, 0, 0, 0, 0, 0, 0, 
0, 0, 0, 0, 0, 0, 0, 0, 0, 0, 0, 0, 0, 0, 0, 0, 0, 0, 0, 0, 0, 
0, 0, 0, 0, 0, 0, 0, 0, 0, 0, 0, 0, 0, 0, 0, 0, 0, 0, 0, 0, 0, 
-0.0618163772721576, -0.0618163772721565, -0.0618163772721581, 
-0.0618163772721558, -0.0427959534961096, -0.0427959534961086, 
-0.0427959534961091, -0.042795953496109, -0.042795953496109, 
-0.0427959534961085, -0.0618163772721564, -0.0618163772721574, 
-0.0363625748659746, -0.0363625748659747, -0.0545438622989618, 
-0.120945085967263, -40.6395941550494, 42.3604058449495, -0.0618163772721566, 
-0.0618163772721565, -0.120945085967263, -0.120945085967263, 
-0.120945085967263, -0.120945085967263, -0.0678405533974465, 
-0.0345602819194539, -0.0345602819194539, -0.0678405533974465, 
0, 0, 0, 0, 0, 0, 0, 0, 0, 0, 0, 0, 0, 0, 0, 0, 0, 0, 0, 0, 0, 
0, 0, 0, 0, 0, 0, 0, 0, 0, 0, 0, 0, 0, 0, 0, 0, 0, 0, 0, 0, 0, 
0, 0, 0, 0, 0, 0, 0, 0, 0, 0, 0, 0, 0, 0, -0.0618163772721606, 
-0.0618163772721538, -0.0618163772721574, -0.0618163772721562, 
-0.042795953496108, -0.0427959534961084, -0.0427959534961087, 
-0.0427959534961083, -0.0427959534961087, -0.0427959534961082, 
-0.061816377272158, -0.0618163772721566, -0.0363625748659753, 
-0.0363625748659745, -0.0545438622989616, -0.120945085967263, 
-0.0618163772721566, -0.061816377272157, 42.3604058449496, -40.6395941550494, 
-0.120945085967263, -0.120945085967263, -0.120945085967263, -0.120945085967263, 
-0.0678405533974466, -0.0345602819194539, -0.034560281919454, 
-0.0678405533974466, 0, 0, 0, 0, 0, 0, 0, 0, 0, 0, 0, 0, 0, 0, 
0, 0, 0, 0, 0, 0, 0, 0, 0, 0, 0, 0, 0, 0, 0, 0, 0, 0, 0, 0, 0, 
0, 0, 0, 0, 0, 0, 0, 0, 0, 0, 0, 0, 0, 0, 0, 0, 0, 0, 0, 0, 0, 
-0.0618163772721606, -0.0618163772721538, -0.0618163772721563, 
-0.0618163772721574, -0.0427959534961081, -0.0427959534961084, 
-0.0427959534961087, -0.0427959534961083, -0.0427959534961087, 
-0.0427959534961082, -0.0618163772721574, -0.0618163772721571, 
-0.0363625748659752, -0.0363625748659744, -0.0545438622989619, 
-0.120945085967263, -0.0618163772721566, -0.061816377272157, 
-40.6395941550494, 42.3604058449496, -0.120945085967263, -0.120945085967263, 
-0.120945085967263, -0.120945085967263, -0.0678405533974468, 
-0.034560281919454, -0.034560281919454, -0.0678405533974468, 
0, 0, 0, 0, 0, 0, 0, 0, 0, 0, 0, 0, 0, 0, 0, 0, 0, 0, 0, 0, 0, 
0, 0, 0, 0, 0, 0, 0, 0, 0, 0, 0, 0, 0, 0, 0, 0, 0, 0, 0, 0, 0, 
0, 0, 0, 0, 0, 0, 0, 0, 0, 0, 0, 0, 0, 0, -0.120945085967263, 
-0.120945085967263, -0.120945085967263, -0.120945085967263, -0.0837312133619514, 
-0.0837312133619515, -0.0837312133619515, -0.0837312133619516, 
-0.0837312133619514, -0.0837312133619514, -0.120945085967263, 
-0.120945085967263, -0.0711441682160372, -0.0711441682160372, 
-0.106716252324056, -0.23663168993595, -0.120945085967263, -0.120945085967264, 
-0.120945085967263, -0.120945085967263, 3.37206396223796, -0.23663168993595, 
-0.23663168993595, -0.236631689935949, -0.132731517516744, -0.0676179428858883, 
-0.0676179428858881, -0.132731517516744, 0, 0, 0, 0, 0, 0, 0, 
0, 0, 0, 0, 0, 0, 0, 0, 0, 0, 0, 0, 0, 0, 0, 0, 0, 0, 0, 0, 0, 
0, 0, 0, 0, 0, 0, 0, 0, 0, 0, 0, 0, 0, 0, 0, 0, 0, 0, 0, 0, 0, 
0, 0, 0, 0, 0, 0, 0, -0.120945085967264, -0.120945085967263, 
-0.120945085967264, -0.120945085967263, -0.0837312133619513, 
-0.0837312133619515, -0.0837312133619515, -0.0837312133619515, 
-0.0837312133619513, -0.0837312133619514, -0.120945085967263, 
-0.120945085967263, -0.0711441682160372, -0.0711441682160371, 
-0.106716252324056, -0.236631689935949, -0.120945085967263, -0.120945085967263, 
-0.120945085967263, -0.120945085967263, -0.23663168993595, 3.37206396223796, 
-0.23663168993595, -0.236631689935949, -0.132731517516744, -0.0676179428858883, 
-0.0676179428858881, -0.132731517516744, 0, 0, 0, 0, 0, 0, 0, 
0, 0, 0, 0, 0, 0, 0, 0, 0, 0, 0, 0, 0, 0, 0, 0, 0, 0, 0, 0, 0, 
0, 0, 0, 0, 0, 0, 0, 0, 0, 0, 0, 0, 0, 0, 0, 0, 0, 0, 0, 0, 0, 
0, 0, 0, 0, 0, 0, 0, -0.120945085967263, -0.120945085967263, 
-0.120945085967263, -0.120945085967263, -0.0837312133619514, 
-0.0837312133619515, -0.0837312133619516, -0.0837312133619517, 
-0.0837312133619513, -0.0837312133619514, -0.120945085967263, 
-0.120945085967263, -0.0711441682160372, -0.0711441682160372, 
-0.106716252324056, -0.23663168993595, -0.120945085967263, -0.120945085967264, 
-0.120945085967263, -0.120945085967263, -0.23663168993595, -0.23663168993595, 
3.37206396223796, -0.236631689935949, -0.132731517516744, -0.0676179428858883, 
-0.0676179428858881, -0.132731517516744, 0, 0, 0, 0, 0, 0, 0, 
0, 0, 0, 0, 0, 0, 0, 0, 0, 0, 0, 0, 0, 0, 0, 0, 0, 0, 0, 0, 0, 
0, 0, 0, 0, 0, 0, 0, 0, 0, 0, 0, 0, 0, 0, 0, 0, 0, 0, 0, 0, 0, 
0, 0, 0, 0, 0, 0, 0, -0.120945085967264, -0.120945085967263, 
-0.120945085967264, -0.120945085967263, -0.0837312133619515, 
-0.0837312133619516, -0.0837312133619516, -0.0837312133619514, 
-0.0837312133619514, -0.0837312133619514, -0.120945085967263, 
-0.120945085967263, -0.0711441682160372, -0.0711441682160371, 
-0.106716252324056, -0.23663168993595, -0.120945085967263, -0.120945085967263, 
-0.120945085967263, -0.120945085967263, -0.23663168993595, -0.23663168993595, 
-0.23663168993595, 3.37206396223796, -0.132731517516744, -0.0676179428858883, 
-0.0676179428858881, -0.132731517516744, 0, 0, 0, 0, 0, 0, 0, 
0, 0, 0, 0, 0, 0, 0, 0, 0, 0, 0, 0, 0, 0, 0, 0, 0, 0, 0, 0, 0, 
0, 0, 0, 0, 0, 0, 0, 0, 0, 0, 0, 0, 0, 0, 0, 0, 0, 0, 0, 0, 0, 
0, 0, 0, 0, 0, 0, 0, -0.0678405533974456, -0.0678405533974476, 
-0.0678405533974462, -0.0678405533974473, -0.046966536967463, 
-0.0469665369674631, -0.046966536967463, -0.0469665369674632, 
-0.046966536967463, -0.0469665369674631, -0.0678405533974465, 
-0.0678405533974467, -0.0399062078808512, -0.0399062078808506, 
-0.0598593118212766, -0.132731517516743, -0.067840553397447, 
-0.0678405533974463, -0.0678405533974466, -0.0678405533974468, 
-0.132731517516744, -0.132731517516744, -0.132731517516744, -0.132731517516744, 
2.69974217827152, -0.190697380880544, -0.190697380880545, -0.37433189580255, 
0, 0, 0, 0, 0, 0, 0, 0, 0, 0, 0, 0, 0, 0, 0, 0, 0, 0, 0, 0, 0, 
0, 0, 0, 0, 0, 0, 0, 0, 0, 0, 0, 0, 0, 0, 0, 0, 0, 0, 0, 0, 0, 
0, 0, 0, 0, 0, 0, 0, 0, 0, 0, 0, 0, 0, 0, -0.0345602819194532, 
-0.0345602819194537, -0.0345602819194536, -0.0345602819194548, 
-0.02392634902116, -0.0239263490211601, -0.0239263490211604, 
-0.0239263490211599, -0.0239263490211609, -0.0239263490211604, 
-0.0345602819194556, -0.0345602819194535, -0.0203295775996792, 
-0.0203295775996783, -0.0304943663995185, -0.0676179428858875, 
-0.0345602819194545, -0.0345602819194537, -0.0345602819194541, 
-0.0345602819194541, -0.067617942885888, -0.0676179428858884, 
-0.0676179428858883, -0.0676179428858882, -0.190697380880546, 
42.185871145589, -40.8141288544107, -0.190697380880544, 0, 0, 
0, 0, 0, 0, 0, 0, 0, 0, 0, 0, 0, 0, 0, 0, 0, 0, 0, 0, 0, 0, 0, 
0, 0, 0, 0, 0, 0, 0, 0, 0, 0, 0, 0, 0, 0, 0, 0, 0, 0, 0, 0, 0, 
0, 0, 0, 0, 0, 0, 0, 0, 0, 0, 0, 0, -0.0345602819194533, -0.034560281919454, 
-0.0345602819194539, -0.0345602819194551, -0.0239263490211602, 
-0.0239263490211603, -0.0239263490211605, -0.0239263490211601, 
-0.023926349021161, -0.0239263490211606, -0.0345602819194544, 
-0.0345602819194536, -0.0203295775996785, -0.0203295775996783, 
-0.0304943663995186, -0.0676179428858876, -0.0345602819194538, 
-0.0345602819194537, -0.0345602819194541, -0.0345602819194542, 
-0.067617942885888, -0.0676179428858885, -0.0676179428858879, 
-0.0676179428858882, -0.190697380880546, -40.8141288544107, 42.185871145589, 
-0.190697380880545, 0, 0, 0, 0, 0, 0, 0, 0, 0, 0, 0, 0, 0, 0, 
0, 0, 0, 0, 0, 0, 0, 0, 0, 0, 0, 0, 0, 0, 0, 0, 0, 0, 0, 0, 0, 
0, 0, 0, 0, 0, 0, 0, 0, 0, 0, 0, 0, 0, 0, 0, 0, 0, 0, 0, 0, 0, 
-0.0678405533974456, -0.0678405533974477, -0.0678405533974464, 
-0.0678405533974472, -0.0469665369674629, -0.046966536967463, 
-0.0469665369674631, -0.0469665369674631, -0.046966536967463, 
-0.0469665369674631, -0.0678405533974465, -0.0678405533974467, 
-0.0399062078808511, -0.0399062078808507, -0.0598593118212766, 
-0.132731517516743, -0.067840553397447, -0.0678405533974464, 
-0.0678405533974466, -0.0678405533974468, -0.132731517516744, 
-0.132731517516743, -0.132731517516744, -0.132731517516744, -0.37433189580255, 
-0.190697380880544, -0.190697380880545, 2.69974217827152, 0, 
0, 0, 0, 0, 0, 0, 0, 0, 0, 0, 0, 0, 0, 0, 0, 0, 0, 0, 0, 0, 0, 
0, 0, 0, 0, 0, 0, 0, 0, 0, 0, 0, 0, 0, 0, 0, 0, 0, 0, 0, 0, 0, 
0, 0, 0, 0, 0, 0, 0, 0, 0, 0, 0, 0, 0, 0, 0, 0, 0, 0, 0, 0, 0, 
0, 0, 0, 0, 0, 0, 0, 0, 0, 0, 0, 0, 0, 0, 0, 0, 0, 0, 0, 0, 27.6386821761434, 
-9.24087854923778, -9.24087854923778, -6.18857019001517, -1.40322231052669, 
-1.40322231052669, 0, 0, 0, 0, 0, 0, 0, 0, 0, 0, 0, 0, 0, 0, 
0, 0, 0, 0, 0, 0, 0, 0, 0, 0, 0, 0, 0, 0, 0, 0, 0, 0, 0, 0, 0, 
0, 0, 0, 0, 0, 0, 0, 0, 0, 0, 0, 0, 0, 0, 0, 0, 0, 0, 0, 0, 0, 
0, 0, 0, 0, 0, 0, 0, 0, 0, 0, 0, 0, 0, 0, 0, 0, 0, 0, 0, 0, 0, 
0, -9.24087854923777, 49.1727476338417, -33.8272523661588, -4.12571346001011, 
-0.93548154035113, -0.935481540351132, 0, 0, 0, 0, 0, 0, 0, 0, 
0, 0, 0, 0, 0, 0, 0, 0, 0, 0, 0, 0, 0, 0, 0, 0, 0, 0, 0, 0, 0, 
0, 0, 0, 0, 0, 0, 0, 0, 0, 0, 0, 0, 0, 0, 0, 0, 0, 0, 0, 0, 0, 
0, 0, 0, 0, 0, 0, 0, 0, 0, 0, 0, 0, 0, 0, 0, 0, 0, 0, 0, 0, 0, 
0, 0, 0, 0, 0, 0, 0, -9.24087854923778, -33.8272523661588, 49.1727476338417, 
-4.12571346001011, -0.93548154035113, -0.935481540351129, 0, 
0, 0, 0, 0, 0, 0, 0, 0, 0, 0, 0, 0, 0, 0, 0, 0, 0, 0, 0, 0, 0, 
0, 0, 0, 0, 0, 0, 0, 0, 0, 0, 0, 0, 0, 0, 0, 0, 0, 0, 0, 0, 0, 
0, 0, 0, 0, 0, 0, 0, 0, 0, 0, 0, 0, 0, 0, 0, 0, 0, 0, 0, 0, 0, 
0, 0, 0, 0, 0, 0, 0, 0, 0, 0, 0, 0, 0, 0, -6.18857019001517, 
-4.12571346001011, -4.12571346001011, 18.7276208366447, -2.02687667076079, 
-2.02687667076079, 0, 0, 0, 0, 0, 0, 0, 0, 0, 0, 0, 0, 0, 0, 
0, 0, 0, 0, 0, 0, 0, 0, 0, 0, 0, 0, 0, 0, 0, 0, 0, 0, 0, 0, 0, 
0, 0, 0, 0, 0, 0, 0, 0, 0, 0, 0, 0, 0, 0, 0, 0, 0, 0, 0, 0, 0, 
0, 0, 0, 0, 0, 0, 0, 0, 0, 0, 0, 0, 0, 0, 0, 0, 0, 0, 0, 0, 0, 
0, -1.40322231052669, -0.935481540351133, -0.935481540351129, 
-2.02687667076079, 44.2574717626378, -38.7425282373627, 0, 0, 
0, 0, 0, 0, 0, 0, 0, 0, 0, 0, 0, 0, 0, 0, 0, 0, 0, 0, 0, 0, 0, 
0, 0, 0, 0, 0, 0, 0, 0, 0, 0, 0, 0, 0, 0, 0, 0, 0, 0, 0, 0, 0, 
0, 0, 0, 0, 0, 0, 0, 0, 0, 0, 0, 0, 0, 0, 0, 0, 0, 0, 0, 0, 0, 
0, 0, 0, 0, 0, 0, 0, 0, 0, 0, 0, 0, 0, -1.40322231052669, -0.935481540351133, 
-0.935481540351129, -2.02687667076079, -38.7425282373627, 44.2574717626378, 
0, 0, 0, 0, 0, 0, 0, 0, 0, 0, 0, 0, 0, 0, 0, 0, 0, 0, 0, 0, 0, 
0, 0, 0, 0, 0, 0, 0, 0, 0, 0, 0, 0, 0, 0, 0, 0, 0, 0, 0, 0, 0, 
0, 0, 0, 0, 0, 0, 0, 0, 0, 0, 0, 0, 0, 0, 0, 0, 0, 0, 0, 0, 0, 
0, 0, 0, 0, 0, 0, 0, 0, 0, 0, 0, 0, 0, 0, 0, 0, 0, 0, 0, 0, 0, 
41.751515151515, -41.2484848484847, 0, 0, 0, 0, 0, 0, 0, 0, 0, 
0, 0, 0, 0, 0, 0, 0, 0, 0, 0, 0, 0, 0, 0, 0, 0, 0, 0, 0, 0, 0, 
0, 0, 0, 0, 0, 0, 0, 0, 0, 0, 0, 0, 0, 0, 0, 0, 0, 0, 0, 0, 0, 
0, 0, 0, 0, 0, 0, 0, 0, 0, 0, 0, 0, 0, 0, 0, 0, 0, 0, 0, 0, 0, 
0, 0, 0, 0, 0, 0, 0, 0, 0, 0, -41.2484848484847, 41.751515151515, 
0, 0, 0, 0, 0, 0, 0, 0, 0, 0, 0, 0, 0, 0, 0, 0, 0, 0, 0, 0, 0, 
0, 0, 0, 0, 0, 0, 0, 0, 0, 0, 0, 0, 0, 0, 0, 0, 0, 0, 0, 0, 0, 
0, 0, 0, 0, 0, 0, 0, 0, 0, 0, 0, 0, 0, 0, 0, 0, 0, 0, 0, 0, 0, 
0, 0, 0, 0, 0, 0, 0, 0, 0, 0, 0, 0, 0, 0, 0, 0, 0, 0, 0, 0, 0, 
27.7795918367347, -13.7204081632653, -13.7204081632653, 0, 0, 
0, 0, 0, 0, 0, 0, 0, 0, 0, 0, 0, 0, 0, 0, 0, 0, 0, 0, 0, 0, 0, 
0, 0, 0, 0, 0, 0, 0, 0, 0, 0, 0, 0, 0, 0, 0, 0, 0, 0, 0, 0, 0, 
0, 0, 0, 0, 0, 0, 0, 0, 0, 0, 0, 0, 0, 0, 0, 0, 0, 0, 0, 0, 0, 
0, 0, 0, 0, 0, 0, 0, 0, 0, 0, 0, 0, 0, 0, 0, 0, -13.7204081632653, 
27.7795918367347, -13.7204081632653, 0, 0, 0, 0, 0, 0, 0, 0, 
0, 0, 0, 0, 0, 0, 0, 0, 0, 0, 0, 0, 0, 0, 0, 0, 0, 0, 0, 0, 0, 
0, 0, 0, 0, 0, 0, 0, 0, 0, 0, 0, 0, 0, 0, 0, 0, 0, 0, 0, 0, 0, 
0, 0, 0, 0, 0, 0, 0, 0, 0, 0, 0, 0, 0, 0, 0, 0, 0, 0, 0, 0, 0, 
0, 0, 0, 0, 0, 0, 0, 0, 0, 0, -13.7204081632653, -13.7204081632653, 
27.7795918367347, 0, 0, 0, 0, 0, 0, 0, 0, 0, 0, 0, 0, 0, 0, 0, 
0, 0, 0, 0, 0, 0, 0, 0, 0, 0, 0, 0, 0, 0, 0, 0, 0, 0, 0, 0, 0, 
0, 0, 0, 0, 0, 0, 0, 0, 0, 0, 0, 0, 0, 0, 0, 0, 0, 0, 0, 0, 0, 
0, 0, 0, 0, 0, 0, 0, 0, 0, 0, 0, 0, 0, 0, 0, 0, 0, 0, 0, 0, 0, 
0, 0, 0, 0, 0, 0, 15.8018542475205, -2.82751185855972, -2.82751185855972, 
-4.94814575247951, -4.94814575247951, 0, 0, 0, 0, 0, 0, 0, 0, 
0, 0, 0, 0, 0, 0, 0, 0, 0, 0, 0, 0, 0, 0, 0, 0, 0, 0, 0, 0, 0, 
0, 0, 0, 0, 0, 0, 0, 0, 0, 0, 0, 0, 0, 0, 0, 0, 0, 0, 0, 0, 0, 
0, 0, 0, 0, 0, 0, 0, 0, 0, 0, 0, 0, 0, 0, 0, 0, 0, 0, 0, 0, 0, 
0, 0, 0, 0, 0, 0, 0, 0, -2.82751185855972, 45.8128503665371, 
-37.1871496334625, -2.82751185855972, -2.82751185855972, 0, 0, 
0, 0, 0, 0, 0, 0, 0, 0, 0, 0, 0, 0, 0, 0, 0, 0, 0, 0, 0, 0, 0, 
0, 0, 0, 0, 0, 0, 0, 0, 0, 0, 0, 0, 0, 0, 0, 0, 0, 0, 0, 0, 0, 
0, 0, 0, 0, 0, 0, 0, 0, 0, 0, 0, 0, 0, 0, 0, 0, 0, 0, 0, 0, 0, 
0, 0, 0, 0, 0, 0, 0, 0, 0, 0, 0, 0, 0, 0, -2.82751185855971, 
-37.1871496334626, 45.8128503665371, -2.82751185855972, -2.82751185855972, 
0, 0, 0, 0, 0, 0, 0, 0, 0, 0, 0, 0, 0, 0, 0, 0, 0, 0, 0, 0, 0, 
0, 0, 0, 0, 0, 0, 0, 0, 0, 0, 0, 0, 0, 0, 0, 0, 0, 0, 0, 0, 0, 
0, 0, 0, 0, 0, 0, 0, 0, 0, 0, 0, 0, 0, 0, 0, 0, 0, 0, 0, 0, 0, 
0, 0, 0, 0, 0, 0, 0, 0, 0, 0, 0, 0, 0, 0, 0, 0, -4.94814575247951, 
-2.82751185855972, -2.82751185855972, 15.8018542475205, -4.94814575247951, 
0, 0, 0, 0, 0, 0, 0, 0, 0, 0, 0, 0, 0, 0, 0, 0, 0, 0, 0, 0, 0, 
0, 0, 0, 0, 0, 0, 0, 0, 0, 0, 0, 0, 0, 0, 0, 0, 0, 0, 0, 0, 0, 
0, 0, 0, 0, 0, 0, 0, 0, 0, 0, 0, 0, 0, 0, 0, 0, 0, 0, 0, 0, 0, 
0, 0, 0, 0, 0, 0, 0, 0, 0, 0, 0, 0, 0, 0, 0, 0, -4.94814575247951, 
-2.82751185855972, -2.82751185855972, -4.94814575247951, 15.8018542475205, 
0, 0, 0, 0, 0, 0, 0, 0, 0, 0, 0, 0, 0, 0, 0, 0, 0, 0, 0, 0, 0, 
0, 0, 0, 0, 0, 0, 0, 0, 0, 0, 0, 0, 0, 0, 0, 0, 0, 0, 0, 0, 0, 
0, 0, 0, 0, 0, 0, 0, 0, 0, 0, 0, 0, 0, 0, 0, 0, 0, 0, 0, 0, 0, 
0, 0, 0, 0, 0, 0, 0, 0, 0, 0, 0, 0, 0, 0, 0, 0, 0, 0, 0, 0, 0, 
41.751515151515, -41.2484848484847, 0, 0, 0, 0, 0, 0, 0, 0, 0, 
0, 0, 0, 0, 0, 0, 0, 0, 0, 0, 0, 0, 0, 0, 0, 0, 0, 0, 0, 0, 0, 
0, 0, 0, 0, 0, 0, 0, 0, 0, 0, 0, 0, 0, 0, 0, 0, 0, 0, 0, 0, 0, 
0, 0, 0, 0, 0, 0, 0, 0, 0, 0, 0, 0, 0, 0, 0, 0, 0, 0, 0, 0, 0, 
0, 0, 0, 0, 0, 0, 0, 0, 0, 0, -41.2484848484847, 41.751515151515, 
0, 0, 0, 0, 0, 0, 0, 0, 0, 0, 0, 0, 0, 0, 0, 0, 0, 0, 0, 0, 0, 
0, 0, 0, 0, 0, 0, 0, 0, 0, 0, 0, 0, 0, 0, 0, 0, 0, 0, 0, 0, 0, 
0, 0, 0, 0, 0, 0, 0, 0, 0, 0, 0, 0, 0, 0, 0, 0, 0, 0, 0, 0, 0, 
0, 0, 0, 0, 0, 0, 0, 0, 0, 0, 0, 0, 0, 0, 0, 0, 0, 0, 0, 0, 0, 
41.751515151515, -41.2484848484847, 0, 0, 0, 0, 0, 0, 0, 0, 0, 
0, 0, 0, 0, 0, 0, 0, 0, 0, 0, 0, 0, 0, 0, 0, 0, 0, 0, 0, 0, 0, 
0, 0, 0, 0, 0, 0, 0, 0, 0, 0, 0, 0, 0, 0, 0, 0, 0, 0, 0, 0, 0, 
0, 0, 0, 0, 0, 0, 0, 0, 0, 0, 0, 0, 0, 0, 0, 0, 0, 0, 0, 0, 0, 
0, 0, 0, 0, 0, 0, 0, 0, 0, 0, -41.2484848484847, 41.751515151515, 
0, 0, 0, 0, 0, 0, 0, 0, 0, 0, 0, 0, 0, 0, 0, 0, 0, 0, 0, 0, 0, 
0, 0, 0, 0, 0, 0, 0, 0, 0, 0, 0, 0, 0, 0, 0, 0, 0, 0, 0, 0, 0, 
0, 0, 0, 0, 0, 0, 0, 0, 0, 0, 0, 0, 0, 0, 0, 0, 0, 0, 0, 0, 0, 
0, 0, 0, 0, 0, 0, 0, 0, 0, 0, 0, 0, 0, 0, 0, 0, 0, 0, 0, 0, 0, 
1, 0, 0, 0, 0, 0, 0, 0, 0, 0, 0, 0, 0, 0, 0, 0, 0, 0, 0, 0, 0, 
0, 0, 0, 0, 0, 0, 0, 0, 0, 0, 0, 0, 0, 0, 0, 0, 0, 0, 0, 0, 0, 
0, 0, 0, 0, 0, 0, 0, 0, 0, 0, 0, 0, 0, 0, 0, 0, 0, 0, 0, 0, 0, 
0, 0, 0, 0, 0, 0, 0, 0, 0, 0, 0, 0, 0, 0, 0, 0, 0, 0, 0, 0, 0, 
0, 1, 0, 0, 0, 0, 0, 0, 0, 0, 0, 0, 0, 0, 0, 0, 0, 0, 0, 0, 0, 
0, 0, 0, 0, 0, 0, 0, 0, 0, 0, 0, 0, 0, 0, 0, 0, 0, 0, 0, 0, 0, 
0, 0, 0, 0, 0, 0, 0, 0, 0, 0, 0, 0, 0, 0, 0, 0, 0, 0, 0, 0, 0, 
0, 0, 0, 0, 0, 0, 0, 0, 0, 0, 0, 0, 0, 0, 0, 0, 0, 0, 0, 0, 0, 
0, 0, 41.751515151515, -41.2484848484847, 0, 0, 0, 0, 0, 0, 0, 
0, 0, 0, 0, 0, 0, 0, 0, 0, 0, 0, 0, 0, 0, 0, 0, 0, 0, 0, 0, 0, 
0, 0, 0, 0, 0, 0, 0, 0, 0, 0, 0, 0, 0, 0, 0, 0, 0, 0, 0, 0, 0, 
0, 0, 0, 0, 0, 0, 0, 0, 0, 0, 0, 0, 0, 0, 0, 0, 0, 0, 0, 0, 0, 
0, 0, 0, 0, 0, 0, 0, 0, 0, 0, 0, 0, -41.2484848484847, 41.751515151515, 
0, 0, 0, 0, 0, 0, 0, 0, 0, 0, 0, 0, 0, 0, 0, 0, 0, 0, 0, 0, 0, 
0, 0, 0, 0, 0, 0, 0, 0, 0, 0, 0, 0, 0, 0, 0, 0, 0, 0, 0, 0, 0, 
0, 0, 0, 0, 0, 0, 0, 0, 0, 0, 0, 0, 0, 0, 0, 0, 0, 0, 0, 0, 0, 
0, 0, 0, 0, 0, 0, 0, 0, 0, 0, 0, 0, 0, 0, 0, 0, 0, 0, 0, 0, 0, 
1, 0, 0, 0, 0, 0, 0, 0, 0, 0, 0, 0, 0, 0, 0, 0, 0, 0, 0, 0, 0, 
0, 0, 0, 0, 0, 0, 0, 0, 0, 0, 0, 0, 0, 0, 0, 0, 0, 0, 0, 0, 0, 
0, 0, 0, 0, 0, 0, 0, 0, 0, 0, 0, 0, 0, 0, 0, 0, 0, 0, 0, 0, 0, 
0, 0, 0, 0, 0, 0, 0, 0, 0, 0, 0, 0, 0, 0, 0, 0, 0, 0, 0, 0, 0, 
0, 41.751515151515, -41.2484848484847, 0, 0, 0, 0, 0, 0, 0, 0, 
0, 0, 0, 0, 0, 0, 0, 0, 0, 0, 0, 0, 0, 0, 0, 0, 0, 0, 0, 0, 0, 
0, 0, 0, 0, 0, 0, 0, 0, 0, 0, 0, 0, 0, 0, 0, 0, 0, 0, 0, 0, 0, 
0, 0, 0, 0, 0, 0, 0, 0, 0, 0, 0, 0, 0, 0, 0, 0, 0, 0, 0, 0, 0, 
0, 0, 0, 0, 0, 0, 0, 0, 0, 0, 0, -41.2484848484847, 41.751515151515, 
0, 0, 0, 0, 0, 0, 0, 0, 0, 0, 0, 0, 0, 0, 0, 0, 0, 0, 0, 0, 0, 
0, 0, 0, 0, 0, 0, 0, 0, 0, 0, 0, 0, 0, 0, 0, 0, 0, 0, 0, 0, 0, 
0, 0, 0, 0, 0, 0, 0, 0, 0, 0, 0, 0, 0, 0, 0, 0, 0, 0, 0, 0, 0, 
0, 0, 0, 0, 0, 0, 0, 0, 0, 0, 0, 0, 0, 0, 0, 0, 0, 0, 0, 0, 0, 
23.9005235602094, -11.7329842931937, -11.7329842931937, 0, 0, 
0, 0, 0, 0, 0, 0, 0, 0, 0, 0, 0, 0, 0, 0, 0, 0, 0, 0, 0, 0, 0, 
0, 0, 0, 0, 0, 0, 0, 0, 0, 0, 0, 0, 0, 0, 0, 0, 0, 0, 0, 0, 0, 
0, 0, 0, 0, 0, 0, 0, 0, 0, 0, 0, 0, 0, 0, 0, 0, 0, 0, 0, 0, 0, 
0, 0, 0, 0, 0, 0, 0, 0, 0, 0, 0, 0, 0, 0, 0, 0, -11.7329842931937, 
47.5113438045378, -35.4886561954627, 0, 0, 0, 0, 0, 0, 0, 0, 
0, 0, 0, 0, 0, 0, 0, 0, 0, 0, 0, 0, 0, 0, 0, 0, 0, 0, 0, 0, 0, 
0, 0, 0, 0, 0, 0, 0, 0, 0, 0, 0, 0, 0, 0, 0, 0, 0, 0, 0, 0, 0, 
0, 0, 0, 0, 0, 0, 0, 0, 0, 0, 0, 0, 0, 0, 0, 0, 0, 0, 0, 0, 0, 
0, 0, 0, 0, 0, 0, 0, 0, 0, 0, -11.7329842931937, -35.4886561954627, 
47.5113438045378, 0, 0, 0, 0, 0, 0, 0, 0, 0, 0, 0, 0, 0, 0, 0, 
0, 0, 0, 0, 0, 0, 0, 0, 0, 0, 0, 0, 0, 0, 0, 0, 0, 0, 0, 0, 0, 
0, 0, 0, 0, 0, 0, 0, 0, 0, 0, 0, 0, 0, 0, 0, 0, 0, 0, 0, 0, 0, 
0, 0, 0, 0, 0, 0, 0, 0, 0, 0, 0, 0, 0, 0, 0, 0, 0, 0, 0, 0, 0, 
0, 0, 0, 0, 0, 0, 1, 0, 0, 0, 0, 0, 0, 0, 0, 0, 0, 0, 0, 0, 0, 
0, 0, 0, 0, 0, 0, 0, 0, 0, 0, 0, 0, 0, 0, 0, 0, 0, 0, 0, 0, 0, 
0, 0, 0, 0, 0, 0, 0, 0, 0, 0, 0, 0, 0, 0, 0, 0, 0, 0, 0, 0, 0, 
0, 0, 0, 0, 0, 0, 0, 0, 0, 0, 0, 0, 0, 0, 0, 0, 0, 0, 0, 0, 0, 
0, 0, 0, 0, 0, 0, 0, 1), .Dim = c(84, 84)),


SpeciesNumber =
c(1, 1, 1, 1, 1, 1, 1, 1, 1, 1, 1, 1, 1, 1, 1, 1, 1, 1, 1, 1, 
1, 1, 1, 1, 1, 2, 2, 2, 3, 3, 3, 3, 3, 3, 3, 4, 4, 4, 4, 4, 4, 
4, 4, 4, 4, 4, 4, 4, 4, 4, 4, 4, 3, 3, 3, 3, 3, 3, 3, 3, 3, 3, 
3, 3, 3, 3, 3, 3, 5, 5, 5, 5, 5, 5, 5, 6, 6, 6, 6, 6, 6, 7, 7, 
7, 7, 7, 7, 7, 8, 8, 8, 8, 8, 8, 8, 8, 8, 8, 8, 8, 8, 8, 8, 8, 
8, 8, 8, 9, 9, 9, 9, 10, 10, 10, 11, 11, 11, 12, 12, 12, 12, 
12, 13, 13, 13, 13, 13, 13, 13, 13, 13, 13, 13, 13, 14, 14, 14, 
15, 15, 15, 15, 15, 15, 15, 15, 15, 15, 15, 15, 15, 15, 15, 15, 
15, 16, 16, 16, 16, 17, 17, 17, 17, 17, 17, 17, 17, 17, 17, 17, 
17, 17, 17, 17, 18, 18, 18, 18, 18, 18, 18, 18, 19, 19, 19, 19, 
19, 19, 19, 19, 19, 19, 19, 19, 20, 20, 20, 20, 20, 20, 20, 20, 
20, 20, 20, 21, 21, 21, 21, 21, 22, 22, 22, 22, 22, 22, 23, 23, 
23, 23, 23, 23, 23, 23, 23, 23, 23, 24, 24, 24, 24, 24, 24, 24, 
24, 24, 25, 25, 25, 25, 25, 25, 25, 25, 25, 26, 26, 26, 26, 26, 
26, 26, 26, 26, 26, 26, 26, 26, 26, 26, 26, 27, 27, 27, 27, 7, 
7, 7, 7, 28, 28, 28, 28, 28, 28, 28, 28, 28, 28, 28, 28, 28, 
28, 28, 28, 28, 3, 3, 3, 9, 9, 9, 9, 9, 9, 29, 29, 29, 29, 30, 
30, 30, 30, 31, 31, 31, 31, 31, 31, 31, 31, 31, 31, 32, 32, 32, 
32, 33, 33, 33, 33, 33, 33, 33, 33, 33, 33, 33, 34, 34, 34, 34, 
34, 34, 34, 34, 34, 34, 34, 34, 35, 35, 35, 35, 35, 35, 35, 35, 
35, 35, 35, 35, 35, 35, 35, 35, 35, 35, 35, 35, 35, 35, 35, 35, 
35, 35, 35, 35, 35, 35, 35, 35, 35, 36, 36, 36, 36, 36, 36, 4, 
4, 4, 4, 4, 4, 4, 4, 4, 4, 4, 4, 4, 4, 4, 4, 4, 4, 37, 37, 37, 
37, 38, 38, 38, 38, 38, 38, 38, 38, 39, 39, 39, 40, 40, 40, 40, 
40, 40, 40, 41, 41, 41, 41, 41, 41, 41, 42, 42, 42, 42, 43, 43, 
43, 43, 1, 1, 1, 1, 1, 1, 1, 1, 1, 1, 1, 1, 1, 1, 1, 44, 44, 
44, 44, 44, 44, 44, 44, 44, 44, 45, 45, 45, 45, 45, 45, 45, 45, 
45, 34, 34, 34, 34, 13, 13, 13, 13, 13, 13, 13, 13, 13, 13, 8, 
8, 8, 8, 8, 46, 46, 46, 46, 47, 47, 47, 47, 47, 47, 47, 47, 47, 
47, 47, 4, 4, 4, 4, 4, 4, 4, 4, 4, 4, 4, 4, 4, 4, 48, 48, 48, 
45, 45, 45, 45, 45, 45, 45, 45, 45, 49, 49, 49, 50, 50, 50, 50, 
50, 50, 51, 51, 51, 8, 8, 8, 8, 8, 8, 8, 8, 8, 4, 4, 4, 4, 4, 
4, 4, 4, 4, 4, 4, 4, 4, 4, 4, 4, 4, 4, 52, 52, 52, 52, 52, 52, 
53, 53, 53, 53, 24, 24, 24, 24, 24, 24, 24, 24, 24, 24, 54, 54, 
54, 54, 54, 55, 55, 55, 55, 55, 55, 55, 55, 55, 55, 55, 55, 55, 
55, 56, 56, 56, 56, 57, 57, 57, 57, 57, 57, 57, 57, 58, 58, 58, 
58, 58, 58, 58, 58, 58, 58, 58, 58, 58, 58, 58, 58, 59, 59, 59, 
59, 59, 59, 59, 59, 59, 59, 59, 60, 60, 60, 60, 60, 60, 60, 60, 
60, 60, 60, 60, 60, 60, 60, 60, 60, 60, 60, 60, 60, 60, 60, 60, 
29, 29, 29, 29, 29, 29, 61, 61, 61, 61, 61, 61, 61, 61, 61, 61, 
61, 61, 61, 62, 62, 62, 62, 63, 63, 63, 63, 63, 63, 63, 63, 64, 
64, 64, 64, 64, 41, 41, 41, 41, 41, 41, 41, 37, 37, 37, 37, 37, 
37, 61, 61, 61, 61, 61, 61, 61, 61, 61, 61, 61, 61, 61, 61, 61, 
64, 64, 64, 64, 64, 65, 65, 65, 66, 66, 66, 66, 67, 67, 67, 67, 
67, 67, 67, 67, 67, 68, 68, 68, 68, 68, 68, 68, 68, 68, 1, 1, 
1, 1, 1, 1, 1, 1, 1, 69, 69, 69, 69, 69, 69, 70, 70, 70, 70, 
70, 65, 65, 65, 65, 65, 65, 65, 65, 65, 65, 65, 71, 71, 71, 71, 
71, 71, 71, 71, 71, 71, 71, 72, 72, 72, 72, 4, 4, 4, 4, 4, 4, 
4, 4, 4, 4, 73, 73, 73, 73, 73, 73, 73, 73, 73, 73, 73, 73, 74, 
74, 74, 74, 74, 74, 74, 74, 75, 75, 75, 75, 75, 75, 76, 76, 76, 
76, 76, 76, 76, 76, 76, 76, 76, 76, 76, 77, 77, 77, 77, 77, 77, 
77, 77, 77, 78, 78, 78, 78, 78, 78, 78, 78, 78, 79, 79, 79, 79, 
79, 80, 80, 80, 80, 80, 80, 80, 80, 80, 80, 80, 80, 80, 80, 80, 
80, 67, 67, 67, 67, 21, 21, 21, 21, 21, 21, 81, 81, 81, 81, 4, 
4, 4, 4, 4, 4, 4, 4, 4, 4, 4, 4, 82, 82, 82, 82, 82, 82, 82, 
82, 82, 82, 82, 83, 83, 83, 83, 83, 83, 83, 83, 83, 83, 83, 83, 
83, 83, 83, 83, 83, 83, 83, 84, 84, 84, 84, 84, 84, 84)
)
