# Supplementary material for: Population Genetic Diversity in the Australian ‘Seascape’: A Bioregion Approach
Source: PLoS One. 2015 Sep 16;10(9):e0136275. doi: 10.1371/journal.pone.0136275 (PMC4574161; doi:10.1371/journal.pone.0136275)
Supplement: S2 Appendix — (ZIP) [file pone.0136275.s002.zip › Winbugs files/H3Ac_H/SnMRL2/SnMRL2_model.txt]

#This model has data from H3 using coastal only 
#the model is the standard beta model for Heh data with latitude in the marker: 
#lat positive divide by max 0-1
# monitor bb, bs, beta, sigma, b0gamma, b1gamma 

model{     
  for (i in 1:nrows) {         
    Heh[i] ~ dbeta(a[i], b[i])  
    a[i] <- m[i]*gamma[i]     	  
    b[i] <- (1-m[i])*gamma[i]	  
    
    logit(m[i]) <- inprod(Markerlat2[i,], beta[])+ bb[Region[i]] +bs[SpeciesNumber[i]]	
    log(gamma[i]) <- b0gamma + b1gamma * N[i]  
  }
  
 # priors#############################################
b0gamma ~ dnorm(0, 0.0000001) #prior on intercept of dispersion vs sample size
b1gamma ~ dnorm(0, 0.0000001) #prior on slope of dispersion vs sample size

  for (k in 2:Numbeta) {
    beta[k] ~ dnorm(0, 0.00000001) # prior on fixed effects
  }
    beta[1] ~ dflat()
  
  tau ~ dgamma(0.1,0.001)
  sigma <- sqrt(1/tau)
for (s in 1:numSpecies) {meanspecies[s] <- 0 }
bs[1:numSpecies] ~ dmnorm(meanspecies[], InvMat[,])

  bb[1:17] ~ car.normal(adj[], weights[], num[], tau)
  for (p in 1:sumNumNeigh) {weights[p] <- 1 }
}
