# Supplementary material for: Population Genetic Diversity in the Australian ‘Seascape’: A Bioregion Approach
Source: PLoS One. 2015 Sep 16;10(9):e0136275. doi: 10.1371/journal.pone.0136275 (PMC4574161; doi:10.1371/journal.pone.0136275)
Supplement: S2 Appendix — (ZIP) [file pone.0136275.s002.zip › Winbugs files/H3Ac_Z/SnR/data.txt]

#version H3 of the data, coastal only, min 5 per sample 3 pops per study

# beta = intercept, allozyme, microsatellite, mtDNA_RE, mtDNA_seq, nuclear_seq, other

# latitude is divided by the 'biggest' latitude (largest absolute number) so no longer negative, instead 1 is most southerly, smaller more northern

# Regions renumbered so continuous and starting at 1; 1 = 25, 2 = 26 etc.

# He and h values adjusted so no zero or 1 by adding/subtracting small amt

# Z score calculated for entire dataset (including non coastal)


#Data
list(sumNumNeigh = 38,

num =c(2, 2, 2, 2, 2, 2, 2, 2, 2, 2, 2, 2, 2, 3, 3, 3, 3),

adj =c(
2,3,
1,5,
1,4,
3,6,
2,8,
4,7,
6,9,
5,10,
7,12,
8,14,
12,13,
9,11,
11,15,
10,16,17,
13,16,17,
14,15,17,
14,15,16),

numSpecies = 84,
nrows = 959,


Region = c(7, 7, 7, 7, 7, 7, 7, 7, 7, 7, 7, 7, 7, 
7, 7, 6, 6, 6, 6, 6, 6, 6, 6, 6, 6, 16, 16, 15, 
17, 17, 17, 17, 16, 16, 16, 13, 13, 13, 13, 11, 11, 
10, 9, 8, 9, 9, 12, 12, 12, 12, 13, 7, 16, 16, 16, 
16, 16, 16, 16, 16, 16, 16, 16, 16, 16, 3, 3, 3, 
2, 2, 1, 1, 1, 1, 2, 5, 4, 4, 3, 3, 16, 2, 2, 
3, 3, 3, 3, 3, 17, 17, 17, 17, 16, 16, 16, 16, 16, 
16, 16, 16, 16, 16, 16, 16, 16, 16, 16, 17, 17, 17, 
17, 16, 16, 15, 16, 16, 15, 2, 1, 1, 16, 15, 15, 
14, 14, 14, 14, 13, 15, 14, 14, 14, 14, 13, 16, 17, 
4, 16, 16, 16, 1, 1, 1, 1, 1, 1, 3, 3, 16, 16, 
1, 1, 3, 3, 3, 2, 1, 16, 8, 8, 8, 8, 8, 9, 9, 
9, 9, 9, 9, 9, 9, 9, 9, 11, 11, 11, 13, 13, 11, 
11, 11, 3, 2, 1, 1, 1, 1, 1, 1, 16, 16, 16, 16, 
6, 6, 6, 7, 7, 7, 7, 7, 7, 7, 7, 2, 3, 3, 3, 3, 
10, 9, 7, 10, 9, 7, 15, 14, 14, 13, 13, 13, 13, 
13, 13, 13, 13, 13, 13, 14, 14, 14, 14, 14, 15, 15, 
13, 13, 10, 11, 13, 10, 11, 13, 13, 17, 17, 17, 17, 
17, 1, 16, 16, 16, 16, 16, 15, 15, 15, 15, 15, 16, 
16, 16, 16, 16, 16, 16, 16, 12, 13, 14, 12, 13, 13, 
13, 13, 13, 13, 13, 14, 14, 14, 14, 14, 15, 16, 17, 
16, 17, 17, 17, 17, 17, 17, 16, 16, 3, 5, 16, 16, 
3, 3, 15, 16, 16, 1, 1, 1, 1, 1, 3, 3, 12, 12, 
11, 9, 14, 14, 14, 14, 14, 14, 14, 13, 13, 13, 13, 
14, 14, 14, 14, 14, 14, 14, 13, 13, 13, 13, 13, 15, 
15, 14, 13, 13, 13, 13, 13, 13, 13, 13, 11, 11, 11, 
10, 10, 12, 15, 14, 13, 13, 13, 13, 13, 13, 13, 13, 
11, 11, 11, 10, 10, 12, 3, 3, 3, 3, 3, 3, 12, 12, 
12, 12, 12, 12, 12, 12, 12, 12, 12, 12, 12, 12, 12, 
12, 12, 12, 14, 9, 10, 6, 16, 15, 15, 15, 15, 15, 
14, 14, 7, 7, 14, 9, 13, 10, 11, 11, 11, 13, 16, 
16, 16, 16, 16, 16, 16, 16, 16, 16, 16, 16, 16, 16, 
16, 16, 16, 16, 16, 15, 15, 15, 15, 15, 15, 15, 14, 
14, 14, 14, 16, 16, 16, 15, 15, 15, 15, 15, 15, 15, 
16, 16, 16, 16, 16, 16, 1, 1, 1, 14, 14, 13, 13, 
8, 8, 9, 9, 12, 8, 8, 9, 9, 12, 16, 16, 16, 16, 
16, 16, 16, 16, 16, 10, 10, 9, 9, 9, 9, 9, 9, 9, 
9, 9, 10, 10, 10, 10, 10, 10, 10, 10, 10, 10, 10, 
10, 10, 10, 13, 12, 12, 16, 16, 16, 16, 16, 16, 1, 
1, 1, 17, 16, 16, 5, 3, 3, 3, 1, 15, 2, 16, 2, 
17, 17, 16, 16, 16, 16, 16, 16, 16, 12, 12, 12, 12, 
12, 12, 12, 12, 12, 12, 12, 12, 12, 12, 12, 12, 12, 
12, 16, 15, 15, 14, 13, 11, 17, 16, 3, 1, 14, 14, 
14, 14, 14, 14, 14, 14, 14, 14, 16, 16, 16, 16, 16, 
14, 14, 13, 13, 13, 11, 11, 14, 14, 13, 13, 13, 11, 
11, 9, 12, 14, 14, 14, 14, 14, 14, 13, 13, 13, 13, 
9, 9, 9, 10, 10, 11, 13, 13, 9, 9, 9, 10, 10, 11, 
13, 13, 6, 6, 7, 7, 7, 7, 7, 8, 9, 9, 11, 8, 9, 
9, 9, 9, 8, 9, 9, 9, 9, 5, 5, 5, 5, 5, 5, 5, 5, 
5, 5, 5, 5, 5, 5, 16, 16, 16, 16, 16, 16, 4, 4, 
17, 17, 17, 16, 17, 16, 16, 16, 16, 16, 16, 9, 9, 
10, 9, 16, 16, 17, 1, 1, 1, 2, 2, 16, 16, 1, 1, 
3, 1, 17, 16, 16, 16, 16, 16, 13, 14, 14, 13, 14, 
14, 17, 17, 17, 17, 17, 16, 16, 16, 16, 16, 16, 16, 
16, 16, 16, 16, 16, 1, 1, 3, 1, 1, 15, 16, 16, 16, 
16, 16, 16, 17, 1, 1, 1, 2, 2, 2, 16, 16, 16, 16, 
16, 16, 16, 16, 16, 16, 16, 16, 16, 16, 16, 16, 16, 
16, 16, 16, 16, 16, 16, 16, 16, 16, 15, 15, 14, 3, 
3, 2, 1, 1, 1, 17, 16, 16, 16, 15, 7, 13, 12, 7, 
8, 10, 13, 13, 12, 12, 12, 13, 13, 12, 12, 12, 12, 
12, 12, 11, 12, 12, 12, 12, 11, 17, 16, 15, 15, 15, 
14, 14, 14, 14, 14, 14, 14, 15, 15, 15, 15, 14, 14, 
14, 14, 12, 12, 12, 11, 12, 11, 7, 7, 7, 7, 8, 9, 
11, 12, 12, 12, 13, 14, 15, 7, 9, 10, 10, 13, 12, 
12, 12, 12, 15, 15, 15, 15, 14, 14, 13, 13, 13, 11, 
11, 11, 11, 11, 1, 15, 15, 15, 15, 15, 15, 15, 15, 
14, 14, 14, 14, 14, 13, 13, 16, 2, 2, 2, 2, 3, 3, 
3, 3, 3, 16, 16, 3, 3, 10, 10, 9, 9, 10, 9, 10, 
10, 9, 9, 10, 9, 13, 13, 13, 13, 13, 13, 14, 14, 
14, 14, 14, 15, 15, 14, 14, 14, 14, 14, 13, 13, 13, 
13, 13, 13, 13, 11, 13, 12, 12, 12, 16, 16, 16, 16, 
16, 16, 16),


N = c(34, 30, 30, 18, 24, 76, 23, 29, 26, 21, 33, 19, 
18, 22, 60, 45, 42, 48, 45, 37, 43, 19, 57, 24, 16, 
107, 56, 49, 150, 76, 94, 40, 102, 76, 82, 73, 100, 
100, 100, 85, 126, 62, 73, 83, 60, 56, 114, 101, 111, 
110, 30, 47, 10, 57, 46, 63, 63, 100, 100, 100, 96, 
92, 64, 50, 42, 41, 49, 21, 15, 44, 22, 18, 27, 17, 
26, 33, 53, 263, 25, 27, 7, 20, 14, 14, 16, 13, 21, 
19, 46, 47, 46, 46, 48, 48, 50, 50, 49, 48, 43, 49, 
47, 32, 44, 50, 50, 43, 26, 23, 17, 45, 39, 64, 10, 
60, 49, 20, 42, 41, 96, 9, 48, 6, 16, 8, 12, 17, 
14, 44, 16, 8, 12, 17, 14, 44, 16, 13, 12, 41, 30, 
46, 39, 45, 40, 27, 39, 46, 38, 47, 48, 48, 48, 48, 
48, 48, 5, 5, 5, 5, 26, 31, 29, 14, 14, 50, 50, 
27, 48, 33, 27, 8, 32, 10, 29, 48, 20, 20, 20, 25, 
22, 28, 22, 19, 57, 26, 21, 19, 21, 45, 22, 43, 17, 
36, 27, 26, 27, 32, 31, 43, 47, 42, 31, 32, 24, 27, 
99, 100, 87, 72, 99, 9, 21, 13, 18, 38, 24, 40, 40, 
30, 30, 30, 30, 30, 30, 30, 30, 30, 22, 22, 17, 42, 
19, 20, 9, 20, 14, 11, 17, 15, 18, 12, 11, 11, 12, 
11, 15, 13, 16, 9, 14, 13, 20, 14, 15, 7, 28, 18, 
25, 21, 23, 24, 30, 43, 51, 40, 42, 58, 45, 43, 27, 
42, 21, 26, 30, 26, 30, 25, 25, 25, 29, 19, 25, 19, 
25, 30, 25, 45, 60, 49, 12, 46, 20, 31, 21, 19, 17, 
20, 19, 18, 20, 14, 20, 18, 25, 35, 52, 49, 21, 46, 
21, 33, 22, 33, 44, 13, 30, 30, 16, 32, 32, 31, 32, 
32, 32, 32, 31, 32, 32, 32, 32, 32, 32, 40, 32, 32, 
32, 32, 32, 32, 32, 5, 10, 27, 31, 22, 9, 31, 24, 
13, 21, 27, 19, 22, 6, 25, 6, 9, 10, 30, 26, 22, 
9, 30, 21, 17, 27, 27, 26, 30, 5, 29, 8, 9, 50, 
50, 25, 50, 22, 50, 35, 34, 34, 35, 34, 35, 30, 35, 
35, 32, 31, 32, 32, 35, 33, 31, 31, 28, 111, 37, 
18, 15, 101, 186, 200, 126, 228, 160, 160, 154, 23, 
23, 21, 51, 50, 50, 50, 52, 50, 51, 35, 57, 51, 45, 
41, 49, 45, 93, 92, 80, 80, 82, 58, 82, 62, 60, 60, 
60, 60, 48, 43, 48, 16, 42, 47, 46, 51, 50, 40, 29, 
33, 31, 38, 39, 31, 30, 59, 30, 30, 31, 45, 35, 39, 
34, 39, 8, 6, 34, 15, 16, 16, 16, 16, 19, 7, 10, 
16, 20, 19, 7, 10, 16, 20, 18, 50, 17, 50, 50, 50, 
50, 45, 11, 32, 32, 32, 32, 32, 32, 32, 32, 32, 32, 
32, 44, 42, 44, 47, 48, 41, 38, 44, 42, 44, 47, 48, 
41, 38, 15, 23, 23, 48, 36, 38, 34, 37, 8, 8, 34, 
14, 20, 11, 13, 63, 91, 95, 93, 91, 89, 10, 16, 16, 
19, 20, 45, 49, 31, 27, 20, 19, 19, 30, 30, 30, 30, 
30, 30, 30, 30, 30, 30, 30, 30, 30, 30, 30, 30, 30, 
30, 48, 52, 50, 35, 52, 50, 52, 102, 45, 132, 15, 
20, 20, 21, 10, 15, 20, 20, 21, 10, 28, 24, 58, 37, 
43, 9, 9, 6, 10, 10, 6, 10, 6, 7, 5, 7, 5, 7, 6, 
15, 15, 15, 15, 30, 30, 30, 30, 30, 30, 30, 30, 52, 
54, 52, 40, 52, 51, 53, 41, 94, 72, 103, 40, 57, 
48, 57, 43, 24, 24, 93, 59, 46, 37, 105, 40, 58, 
28, 55, 13, 21, 22, 16, 12, 13, 21, 22, 16, 12, 16, 
93, 60, 45, 43, 9, 36, 16, 63, 43, 25, 34, 9, 30, 
104, 83, 99, 99, 102, 83, 25, 5, 30, 24, 33, 29, 
30, 28, 22, 27, 26, 24, 27, 9, 29, 19, 25, 13, 18, 
29, 20, 31, 27, 12, 19, 71, 60, 79, 61, 50, 9, 9, 
12, 11, 8, 10, 10, 80, 80, 80, 80, 80, 77, 51, 38, 
41, 98, 35, 53, 42, 123, 19, 69, 71, 69, 72, 14, 
60, 67, 55, 83, 59, 48, 40, 21, 15, 83, 69, 75, 82, 
30, 30, 30, 30, 30, 30, 30, 30, 30, 27, 19, 21, 19, 
19, 26, 21, 11, 46, 48, 50, 50, 50, 50, 50, 50, 45, 
50, 50, 50, 50, 50, 49, 50, 40, 97, 50, 572, 40, 
24, 8, 16, 31, 14, 35, 22, 21, 34, 22, 79, 48, 49, 
52, 51, 58, 58, 60, 60, 59, 59, 24, 14, 15, 30, 16, 
39, 37, 39, 36, 38, 92, 94, 94, 91, 49, 6, 12, 8, 
22, 6, 26, 39, 46, 46, 35, 20, 15, 19, 24, 25, 7, 
8, 5, 26, 10, 60, 57, 53, 45, 45, 43, 17, 11, 13, 
13, 24, 60, 58, 13, 24, 38, 12, 18, 37, 15, 10, 10, 
10, 10, 11, 16, 13, 6, 30, 29, 53, 53, 39, 56, 15, 
15, 6, 19, 20, 21, 29, 30, 40, 19, 25, 17, 17, 25, 
20, 68, 135, 331, 28, 203, 18, 11, 19, 36, 5, 10, 
14, 14, 30, 30, 29, 29, 27, 30, 19, 17, 7, 15, 15, 
43, 47, 30, 6, 13, 16, 47, 51, 34, 7, 16, 8, 14, 
37, 21, 30, 31, 18, 25, 23, 13, 6, 24, 24, 24, 24, 
24, 24, 24, 24, 24, 24, 24, 24, 24, 24, 24, 24, 24, 
24, 24, 35, 49, 53, 6, 5, 50, 25),


Z = c(-0.617671, -1.653623, 0.6498465, -0.7882984, -1.153928, 0.05265073, 
-0.2764163, -0.1545396, 0.1501521, -1.068615, 1.027664, -0.6664217, 
-0.8370491, -0.3007917, 0.3451548, 0.2354658, 0.9423505, 2.782688, 
0.6498465, 0.9911012, 1.539546, -0.7029847, 0.5767205, -0.6907971, 
-1.032052, -1, 0, 1, -1.507885, -0.3406813, -0.03258691, 
0.5065783, 1.783393, 0.005924892, -0.4147425, 0.3998161, 1.017714, 
1.017714, 0.4684713, -0.2867368, -0.01211564, 0.3998161, 0.8117478, 
1.36099, 0.3311608, 0.3998161, -0.3553921, -0.3553921, -0.6986685, 
-1.041945, -0.5613579, -2.895638, 1.843006, 1.273497, -0.1425798, 
-0.06561911, -0.1117955, 0.01134158, 0.4731057, 0.1190865, 0.1036944, 
0.1960472, 0.5346743, 0.50389, 0.842517, -1.820323, -2.189734, 
-1.712578, -0.9456416, 1.488175, 0.05483671, -1.541845, 0.691876, 
0.1365084, 0.1160905, 0, 0.559017, 1.118034, -0.559017, 0.559017, 
-1.677051, -0.05906244, 0.8859366, 0.8859366, -2.067185, 0.1181249, 
0.3543747, -0.1181249, 0.2729389, 0.105727, 0.7828502, -0.8012266, 
0.1224619, 0.001271215, -0.0698065, 0.2854442, -0.01128002, -0.2537075, 
1.602037, 0.4818963, 1.489168, 0.3481544, 0.8580657, 0.3272816, 
-0.5671666, -2.397809, -0.2578912, 1.039219, 0.668343, 0.3947086, 
-1.292327, -0.7386021, -0.9798497, 0.7648247, -0.7857011, -1.15287, 
1.018041, 0.9658936, 0.8811661, -0.2202915, -0.135564, -1.491204, 
-1.202229, 0.3658959, 0.3658959, 0.3658959, -1.202229, 1.306771, 
-1.216288, 0.1606418, 0.2983347, 0.1147441, -0.9409017, 1.583469, 
-0.9726272, 0.8625184, 0.8625184, 1.34472, 1.032842, 0.3645326, 
0.8991805, -0.03645326, -0.3928852, -0.1255612, -0.03645326, 
-0.1701152, -2.397815, -0.4819932, 0.5041817, -0.3255573, 1.022769, 
1.040055, -1.120724, -1.120724, 0, 0, 0, 0, -2.01441, 
-0.6500687, 0.5537622, -0.008025539, -2.01441, 0.03210216, -0.2889194, 
0.834656, -0.1284086, 0.1524852, -0.2889194, 1.436571, 1.195805, 
0.7544007, 0.4333791, 0.934448, 0.1214254, 0.3537176, -1.409591, 
0.981371, 0.2901728, -1.392177, 0.1206336, 1.536271, 0.8784276, 
-0.6595187, 1.166583, 1.166583, -0.003909086, -1.034791, -0.09996093, 
-1.63679, -0.09325963, -0.9253366, -0.2942984, -0.8410044, -1.327902, 
1.106585, -0.8410044, -1.327902, 0.1327902, -0.3541071, 1.106585, 
1.106585, 0.1327902, 1.106585, 1.204413, 0.3387813, -0.0863055, 
0.7252238, -1.60116, 0.4402255, 0.7043607, -1.144586, 0.5773503, 
0.5773503, -1.154701, 0.1766407, -0.9482814, 0.1766407, -0.8460158, 
0.2789063, 1.506094, -1.561875, -0.8460158, 1.403828, -0.2324219, 
0.8925002, -1.644596, 0.9940506, -1.23764, 0.5214572, 0.1538846, 
0.4295641, 0.9284126, -0.9160144, 0.7708815, -0.02980137, -1.139225, 
-1.358672, 0.1530707, 1.299069, -1.127034, 0.8357931, 1.030857, 
0.3359428, 0.07946874, 0.3329238, 0.3582693, -0.1021741, 0.4174089, 
-0.3725262, -3.620976, -0.1401924, 0.07946874, 0.4005119, 0.3033541, 
0.4638756, 0.3624936, 0.4216331, 0.5187909, 0.4976697, -1.335467, 
0.8252889, -0.1950683, 0.7052469, 0.6659536, 0.5146005, -1.48326, 
0.3027062, -1.095378, -0.1243149, -0.4620762, -0.419856, -0.7998374, 
2.113353, -0.9264979, 0.3401068, -0.7576172, -0.5887366, 0.8467487, 
1.480051, -0.03987459, -0.6309568, -0.1243149, 1.14229, -1.348699, 
-0.9401021, 1.050702, -0.1106003, -1.29632, 1.229233, -0.1988857, 
0.6541553, -0.9896171, 0.6014351, 0.9019656, 0.7301626, -1.216938, 
-0.4151905, 0.04895065, 0.5384571, -1.419569, 0.832161, -1.299557, 
-0.5333087, -1.973855, 0.815288, 0.815288, 0.6926883, 0.8765879, 
0.5700886, -0.3187592, 0.3555391, 0.7027819, -0.8589557, -0.8589557, 
1.015129, 1.777508, -1.060775, 1.357038, -1.165929, 0.9365683, 
-0.1146803, 0.200709, -0.3249153, -1.165929, -0.1146803, -0.3249153, 
0.3122025, 0.2212698, 0.3849488, 1.348836, -0.3788866, -1.651945, 
-0.1424614, -0.5789387, -1.851998, 0.2758294, 0.9123589, 1.148784, 
-1.251294, -0.1317151, 0.9878635, 0.4280742, -0.1317151, 0.9878635, 
2.107442, -1.251294, 0.4280742, -0.1317151, 0.4280742, -0.1317151, 
0.9878635, -1.251294, -1.251294, 0.4280742, -1.251294, 1.559508, 
0.02613701, 0.7928225, -0.4617538, -0.04356168, 0.9322199, 0.1655344, 
1.629207, -1.019343, -0.2526577, -1.437535, -0.182959, -1.437535, 
0.3049317, 0.8625212, -1.437535, -1.297068, -1.469128, -1.469128, 
-1.641188, -0.952948, -1.125008, -0.1371799, 1.406094, -1.371799, 
-0.1371799, -0.1371799, 0.1714749, -0.1371799, -2.606418, 0.4801296, 
0.4801296, 1.714749, 0.1714749, 0.4801296, -0.1371799, 0.1714749, 
0.7887843, -1.371799, 0.1714749, -0.2886751, -0.8660254, -0.2886751, 
1.443376, 1.690695, 0.2383213, -0.2053128, -1.240459, -0.9473435, 
-0.8469977, 0.7770197, 0.5340773, -0.6785945, -0.4697962, 1.148391, 
1.100222, 0.7377958, 0.01294379, -0.9837278, -1.70858, 0.3753698, 
0.4659763, -0.3766108, 0.6778994, -0.1715671, -1.518997, -0.7281142, 
1.43949, 0.6778994, 0.1503915, 0.3308614, 0.9324275, -1.41368, 
-1.201136, -0.3655631, 0.4700097, 1.096689, 1.028401, 0.8084222, 
0.3684646, 0.2584751, -0.5114508, 0.6984328, -0.6214402, 1.028401, 
-1.941313, -1.721334, -1.941313, -1.061398, 0.1484857, -0.5114508, 
0.478454, 0.5433927, 0.9781068, 1.086785, 1.738857, -0.9781068, 
-0.7607497, -0.9781068, -0.2173571, -0.7607497, -0.6520712, -0.6981991, 
-0.6099698, -0.5217405, -0.8415716, -1.238603, -1.34889, -0.212938, 
0.5811256, -0.03647942, -1.118942, -0.06758707, -0.1276645, 1.314193, 
-0.8111262, 0.1780521, -0.6132905, -0.4154549, 1.661819, -0.8031948, 
0.5936658, -1.327018, 0.9428809, 0.5936658, -0.6743979, -1.17768, 
1.439387, 0.1811815, 0.2315097, -0.9740123, -0.7467428, 0.9415452, 
0.7792098, 1.18626, 0.7832413, 0.6421846, 0.1115427, -0.8422693, 
-1.449037, -1.370672, 0.02646085, 1.45494, -0.8198794, 0.2772283, 
-0.2672314, 0.7593283, -0.5409807, -0.9516046, -0.3356688, 1.922763, 
-0.5866056, 0.2922645, 0.5379141, -1.017375, -1.671827, -0.0351454, 
0.9470844, 0.9470844, 1.154701, -0.5773503, -0.5773503, -1.201086, 
-0.8330767, -1.621669, 0.008088123, -1.043368, 1.322408, 0.7966801, 
0.3235249, 1.217263, 0.4442692, 0.03936562, -1.400291, 0.6765737, 
0.3836243, 0.4254742, 0.8021234, -1.834421, -0.4533741, -0.9149914, 
1.06749, -0.1524986, -1.974039, 0.1645032, -0.4112581, 0.1645032, 
0.4935097, 1.110397, -1.069271, 0.5346355, 0.9870193, 0.3795828, 
-0.4661866, -1.079784, -0.6983587, 0.6780897, 0.1308271, -1.146119, 
-1.494377, -0.5988564, -0.4496029, -1.162703, 0.4790851, 0.777592, 
-0.5325215, 0.9434291, 2.170624, 0.7278408, 1.341438, -0.1217879, 
-0.434957, -0.434957, 1.966005, -0.8525156, -0.1217879, -0.5652909, 
-1.620501, -0.5125305, 0.8592422, -1.244611, -0.7753682, 0.1072555, 
1.023397, 0.8893272, -1.723183, 0.1144772, 0.3755656, 0.3755656, 
0.857575, -0.7580255, 0.07395371, 0.6286065, -1.201748, 1.257213, 
0.06130555, 0.520154, -2.229636, 0.2659718, 0.6323903, 0.4112188, 
0.3385953, -0.8962624, 0.1171327, 1.867542, 0.5501288, -0.8962624, 
-0.7672848, 0.02500585, 0.2079225, -1.399262, 0.9759247, 0.2154152, 
-1.245544, -0.6594058, 0.5128711, 1.392079, 0.2198019, 1.09901, 
-0.07326731, -1.245544, 1.225493, -1.107037, 1.826857, -0.1594505, 
-0.3234591, -0.2505846, -0.5421372, -0.6696812, -1.527592, -1.266112, 
-0.2201934, 0.4495616, 1.330335, 0.9679336, 0.3211154, -0.05504835, 
-1.548009, 0.5492019, 1.472601, 0.1892328, 1.003076, 0.2987886, 
-0.4368005, 0.6900593, -0.5150546, -1.75147, 0.04837529, 0.5156356, 
-1.6659, -0.1784892, 0.5156356, 0.8131176, 1.714986, -0.6859943, 
0, -0.3429972, -0.6859943, 0.9312827, 0.187107, 0.3061751, 
0.008504865, 0.7526806, -2.104954, -0.08079622, -1.376348, 0.02235528, 
0.6781487, -0.9326993, 0.3224231, 1.603358, -0.3172376, -0.7985957, 
1.756911, -0.4791574, -0.9583148, 0.3194383, 0.1597191, -0.2961269, 
-3.314896, 0.03450022, 0.3795024, -0.2530016, -0.1380009, 0.2070013, 
0.4226277, -0.06612543, -0.06612543, 0.2070013, 0.5807537, 0.307627, 
-0.1320676, -0.6603382, -0.6603382, 1.452744, -1.556263, -0.05167255, 
0.7058733, 1.007555, 0.5015698, 0.8915603, -1.417355, -0.08126791, 
0.8359093, 0.60525, -0.2989345, 0.4760808, -1.618306, 0.1912332, 
0.9317531, 0.1912332, 0.8788588, -2.876635, -0.8137581, -0.6550753, 
0.5053929, -1.151826, 0.6464328, -0.8049837, -0.3144468, 1.11943, 
-0.9217464, -1.390431, -0.4530618, -0.4530618, 0.7186497, -0.7655182, 
0.6405356, -0.7655182, 0.171851, 0.3280792, 1.656019, -0.7655182, 
2.202818, 0.3280792, -0.5311759, 0.2525294, 0.641001, 0.26639, 
0.5993776, -1.759298, -1.153826, 0.615825, 0.538001, -1.480025, 
0.2671265, 0.6425476, 0.5703513, 0.03415097, -2.204257, -0.4204502, 
1.069676, 0.5708218, -0.650567, 0.1636922, 0.7920879, 0.6448453, 
-0.3392535, 1.315173, -0.0904676, -0.5631608, 0.5936936, -1.060733, 
0.4444221, -1.757333, -0.4512071, -1.642726, 1.075506, 1.373849, 
-0.4162063, 0.2467772, -0.08471455, 0.8103131, -1.145488, -0.2173112, 
0.4662783, 0.6161534, -1.232307, 1.415488, -0.8326398, -0.4329727, 
-0.4349366, -0.5423283, -0.5154804, 1.780018, -0.2872729, 0.09042378, 
0.6925973, 0.9560482, 0.8001282, 0.6710911, 1.386172, -1.737603, 
-1.226831, -0.269805, -0.8558488, -0.5063732, 1.084823, -0.1998184, 
-0.8850042, -0.8626926, -1.250279, 0.7876758, -0.6501451, 0.3750837, 
0.1625363, -0.3875865, 1.825408, 1.275278, -0.9950353, 0.2747907, 
-0.5550331, 1.278852, 0.8221192, -0.8906292, -0.8906292, -0.319713, 
-0.08006408, -0.08006408, 1.361089, 0.2401922, -1.441153, 0.7110256, 
0.8071889, -1.317146, -0.4079655, -1.21224, -0.8712977, -0.4167076, 
1.30549, -1.186014, 0.9120943, 1.148131, 0.5274411, 2.409442, 
-0.01196346, -0.3373697, -0.07895886, -0.366082, -0.7393421, 
-0.366082, -0.5096436, 0.8081789, 1.142598, -0.02786824, -0.3622871, 
-1.699963, 0.1393412, -1.452672, -0.1207511, 2.114973, 0.5927779, 
1.163601, -1.16726, -0.5488684, -0.7867114, 0.1170919, -0.7867114, 
-0.07318246, 0.06952334, 0.8781895, -1.327846, 0.3178669, 0.3178669, 
0.9350137, 0.3178669, 0.4207134, -1.610691, -1.240817, 0.9350137, 
2.294157, 0.6882472, 0, -0.2294157, -0.5735393, -0.3441236, 
-0.2294157, -1.261787, -0.3441236, -1.400149, -0.2215724, 0.6270028, 
-0.245144, 1.239863, -0.6541952, 1.638603, -0.6541952, -0.6541952, 
-0.6541952, -0.2554477, 1.73829, 1.58876, -0.5545083, 1.58876, 
-0.6541952, 0.1432999, -0.6541952, -0.6541952, -0.6541952, -0.6541952, 
-1.47362, 0.2411817, 0.6897797, 0.5426589, -1.446745, 0.05754101, 
-0.5713, 1.574158, 0.3041453, 0.08220144, 0.5378977, -0.6662813, 
-0.9984686, 1.126852, -1.135766, 0.08230188, -0.3127471, -0.8723999, 
1.530815, 0.7077962, 1.23444, 0.375495, 0.1079548, 0.02346844, 
0.07979269, -1.821151, -0.124999, -0.308331, 1.066658, 0.6999946, 
-0.2777756, 0.9138818, 1.555544, 0.2111095, -0.8583267, -1.499988, 
-1.377767, -3.847845, -0.9035212, 0.1943621, -0.1549644, 0.3939773, 
0.7433038, 0.1943621, 0.1444583, -0.1050606, 0.4438811, 0.2941697, 
0.04465076, 0.7433038, 0.1444583, 0.3440735, 0.4438811, 0.3440735, 
0.04465076, 0.4937848, -0.114652, -0.3821734, 1.414041, -0.9172161, 
-0.8836018, -0.2019661, 1.085568),

InvMat = 
structure(.Data=c(43.2745890972689, -39.7254109027308, -0.390758115394002, 
-0.390758115394002, -0.390758115394002, -0.390758115394002, -0.390758115394002, 
-0.412072194415493, -0.412072194415493, -0.61810829162324, 0, 
0, 0, 0, 0, 0, 0, 0, 0, 0, 0, 0, 0, 0, 0, 0, 0, 0, 0, 0, 0, 0, 
0, 0, 0, 0, 0, 0, 0, 0, 0, 0, 0, 0, 0, 0, 0, 0, 0, 0, 0, 0, 0, 
0, 0, 0, 0, 0, 0, 0, 0, 0, 0, 0, 0, 0, 0, 0, 0, 0, 0, 0, 0, 0, 
0, 0, 0, 0, 0, 0, 0, 0, 0, 0, -39.7254109027308, 43.2745890972689, 
-0.390758115394004, -0.390758115394004, -0.390758115394004, -0.390758115394004, 
-0.390758115394004, -0.412072194415495, -0.412072194415495, -0.618108291623242, 
0, 0, 0, 0, 0, 0, 0, 0, 0, 0, 0, 0, 0, 0, 0, 0, 0, 0, 0, 0, 0, 
0, 0, 0, 0, 0, 0, 0, 0, 0, 0, 0, 0, 0, 0, 0, 0, 0, 0, 0, 0, 0, 
0, 0, 0, 0, 0, 0, 0, 0, 0, 0, 0, 0, 0, 0, 0, 0, 0, 0, 0, 0, 0, 
0, 0, 0, 0, 0, 0, 0, 0, 0, 0, 0, -0.390758115394003, -0.390758115394005, 
16.9433486909759, -3.80665130902407, -3.80665130902406, -3.80665130902406, 
-3.80665130902407, -0.241559562243566, -0.241559562243566, -0.362339343365348, 
0, 0, 0, 0, 0, 0, 0, 0, 0, 0, 0, 0, 0, 0, 0, 0, 0, 0, 0, 0, 0, 
0, 0, 0, 0, 0, 0, 0, 0, 0, 0, 0, 0, 0, 0, 0, 0, 0, 0, 0, 0, 0, 
0, 0, 0, 0, 0, 0, 0, 0, 0, 0, 0, 0, 0, 0, 0, 0, 0, 0, 0, 0, 0, 
0, 0, 0, 0, 0, 0, 0, 0, 0, 0, 0, -0.390758115394004, -0.390758115394004, 
-3.80665130902406, 16.9433486909759, -3.80665130902407, -3.80665130902407, 
-3.80665130902407, -0.241559562243565, -0.241559562243565, -0.362339343365348, 
0, 0, 0, 0, 0, 0, 0, 0, 0, 0, 0, 0, 0, 0, 0, 0, 0, 0, 0, 0, 0, 
0, 0, 0, 0, 0, 0, 0, 0, 0, 0, 0, 0, 0, 0, 0, 0, 0, 0, 0, 0, 0, 
0, 0, 0, 0, 0, 0, 0, 0, 0, 0, 0, 0, 0, 0, 0, 0, 0, 0, 0, 0, 0, 
0, 0, 0, 0, 0, 0, 0, 0, 0, 0, 0, -0.390758115394003, -0.390758115394004, 
-3.80665130902406, -3.80665130902407, 16.9433486909759, -3.80665130902407, 
-3.80665130902407, -0.241559562243566, -0.241559562243565, -0.362339343365348, 
0, 0, 0, 0, 0, 0, 0, 0, 0, 0, 0, 0, 0, 0, 0, 0, 0, 0, 0, 0, 0, 
0, 0, 0, 0, 0, 0, 0, 0, 0, 0, 0, 0, 0, 0, 0, 0, 0, 0, 0, 0, 0, 
0, 0, 0, 0, 0, 0, 0, 0, 0, 0, 0, 0, 0, 0, 0, 0, 0, 0, 0, 0, 0, 
0, 0, 0, 0, 0, 0, 0, 0, 0, 0, 0, -0.390758115394003, -0.390758115394003, 
-3.80665130902406, -3.80665130902407, -3.80665130902407, 16.9433486909759, 
-3.80665130902407, -0.241559562243566, -0.241559562243565, -0.362339343365348, 
0, 0, 0, 0, 0, 0, 0, 0, 0, 0, 0, 0, 0, 0, 0, 0, 0, 0, 0, 0, 0, 
0, 0, 0, 0, 0, 0, 0, 0, 0, 0, 0, 0, 0, 0, 0, 0, 0, 0, 0, 0, 0, 
0, 0, 0, 0, 0, 0, 0, 0, 0, 0, 0, 0, 0, 0, 0, 0, 0, 0, 0, 0, 0, 
0, 0, 0, 0, 0, 0, 0, 0, 0, 0, 0, -0.390758115394002, -0.390758115394004, 
-3.80665130902407, -3.80665130902407, -3.80665130902407, -3.80665130902407, 
16.9433486909759, -0.241559562243565, -0.241559562243565, -0.362339343365348, 
0, 0, 0, 0, 0, 0, 0, 0, 0, 0, 0, 0, 0, 0, 0, 0, 0, 0, 0, 0, 0, 
0, 0, 0, 0, 0, 0, 0, 0, 0, 0, 0, 0, 0, 0, 0, 0, 0, 0, 0, 0, 0, 
0, 0, 0, 0, 0, 0, 0, 0, 0, 0, 0, 0, 0, 0, 0, 0, 0, 0, 0, 0, 0, 
0, 0, 0, 0, 0, 0, 0, 0, 0, 0, 0, -0.412072194415496, -0.412072194415494, 
-0.241559562243565, -0.241559562243564, -0.241559562243565, -0.241559562243564, 
-0.241559562243565, 48.036173552543, -34.9638264474568, -10.9457396711852, 
0, 0, 0, 0, 0, 0, 0, 0, 0, 0, 0, 0, 0, 0, 0, 0, 0, 0, 0, 0, 0, 
0, 0, 0, 0, 0, 0, 0, 0, 0, 0, 0, 0, 0, 0, 0, 0, 0, 0, 0, 0, 0, 
0, 0, 0, 0, 0, 0, 0, 0, 0, 0, 0, 0, 0, 0, 0, 0, 0, 0, 0, 0, 0, 
0, 0, 0, 0, 0, 0, 0, 0, 0, 0, 0, -0.412072194415499, -0.412072194415494, 
-0.241559562243567, -0.241559562243565, -0.241559562243565, -0.241559562243566, 
-0.241559562243565, -34.9638264474568, 48.036173552543, -10.9457396711852, 
0, 0, 0, 0, 0, 0, 0, 0, 0, 0, 0, 0, 0, 0, 0, 0, 0, 0, 0, 0, 0, 
0, 0, 0, 0, 0, 0, 0, 0, 0, 0, 0, 0, 0, 0, 0, 0, 0, 0, 0, 0, 0, 
0, 0, 0, 0, 0, 0, 0, 0, 0, 0, 0, 0, 0, 0, 0, 0, 0, 0, 0, 0, 0, 
0, 0, 0, 0, 0, 0, 0, 0, 0, 0, 0, -0.618108291623242, -0.618108291623241, 
-0.362339343365349, -0.362339343365347, -0.362339343365348, -0.362339343365348, 
-0.362339343365348, -10.9457396711852, -10.9457396711852, 25.081390493222, 
0, 0, 0, 0, 0, 0, 0, 0, 0, 0, 0, 0, 0, 0, 0, 0, 0, 0, 0, 0, 0, 
0, 0, 0, 0, 0, 0, 0, 0, 0, 0, 0, 0, 0, 0, 0, 0, 0, 0, 0, 0, 0, 
0, 0, 0, 0, 0, 0, 0, 0, 0, 0, 0, 0, 0, 0, 0, 0, 0, 0, 0, 0, 0, 
0, 0, 0, 0, 0, 0, 0, 0, 0, 0, 0, 0, 0, 0, 0, 0, 0, 0, 0, 0, 0, 
1, 0, 0, 0, 0, 0, 0, 0, 0, 0, 0, 0, 0, 0, 0, 0, 0, 0, 0, 0, 0, 
0, 0, 0, 0, 0, 0, 0, 0, 0, 0, 0, 0, 0, 0, 0, 0, 0, 0, 0, 0, 0, 
0, 0, 0, 0, 0, 0, 0, 0, 0, 0, 0, 0, 0, 0, 0, 0, 0, 0, 0, 0, 0, 
0, 0, 0, 0, 0, 0, 0, 0, 0, 0, 0, 0, 0, 0, 0, 0, 0, 0, 0, 0, 0, 
0, 46.723552123552, -36.2764478764477, -5.12741312741312, -5.12741312741312, 
0, 0, 0, 0, 0, 0, 0, 0, 0, 0, 0, 0, 0, 0, 0, 0, 0, 0, 0, 0, 0, 
0, 0, 0, 0, 0, 0, 0, 0, 0, 0, 0, 0, 0, 0, 0, 0, 0, 0, 0, 0, 0, 
0, 0, 0, 0, 0, 0, 0, 0, 0, 0, 0, 0, 0, 0, 0, 0, 0, 0, 0, 0, 0, 
0, 0, 0, 0, 0, 0, 0, 0, 0, 0, 0, 0, 0, 0, 0, 0, 0, -36.2764478764477, 
46.723552123552, -5.12741312741313, -5.12741312741313, 0, 0, 
0, 0, 0, 0, 0, 0, 0, 0, 0, 0, 0, 0, 0, 0, 0, 0, 0, 0, 0, 0, 0, 
0, 0, 0, 0, 0, 0, 0, 0, 0, 0, 0, 0, 0, 0, 0, 0, 0, 0, 0, 0, 0, 
0, 0, 0, 0, 0, 0, 0, 0, 0, 0, 0, 0, 0, 0, 0, 0, 0, 0, 0, 0, 0, 
0, 0, 0, 0, 0, 0, 0, 0, 0, 0, 0, 0, 0, 0, 0, -5.12741312741312, 
-5.12741312741313, 19.1209781209781, -8.54568854568855, 0, 0, 
0, 0, 0, 0, 0, 0, 0, 0, 0, 0, 0, 0, 0, 0, 0, 0, 0, 0, 0, 0, 0, 
0, 0, 0, 0, 0, 0, 0, 0, 0, 0, 0, 0, 0, 0, 0, 0, 0, 0, 0, 0, 0, 
0, 0, 0, 0, 0, 0, 0, 0, 0, 0, 0, 0, 0, 0, 0, 0, 0, 0, 0, 0, 0, 
0, 0, 0, 0, 0, 0, 0, 0, 0, 0, 0, 0, 0, 0, 0, -5.12741312741312, 
-5.12741312741313, -8.54568854568855, 19.1209781209781, 0, 0, 
0, 0, 0, 0, 0, 0, 0, 0, 0, 0, 0, 0, 0, 0, 0, 0, 0, 0, 0, 0, 0, 
0, 0, 0, 0, 0, 0, 0, 0, 0, 0, 0, 0, 0, 0, 0, 0, 0, 0, 0, 0, 0, 
0, 0, 0, 0, 0, 0, 0, 0, 0, 0, 0, 0, 0, 0, 0, 0, 0, 0, 0, 0, 0, 
0, 0, 0, 0, 0, 0, 0, 0, 0, 0, 0, 0, 0, 0, 0, 0, 0, 0, 0, 20.8142414860681, 
-6.85242518059855, -6.85242518059855, -6.85242518059855, 0, 0, 
0, 0, 0, 0, 0, 0, 0, 0, 0, 0, 0, 0, 0, 0, 0, 0, 0, 0, 0, 0, 0, 
0, 0, 0, 0, 0, 0, 0, 0, 0, 0, 0, 0, 0, 0, 0, 0, 0, 0, 0, 0, 0, 
0, 0, 0, 0, 0, 0, 0, 0, 0, 0, 0, 0, 0, 0, 0, 0, 0, 0, 0, 0, 0, 
0, 0, 0, 0, 0, 0, 0, 0, 0, 0, 0, 0, 0, 0, 0, -6.85242518059855, 
20.8142414860681, -6.85242518059855, -6.85242518059855, 0, 0, 
0, 0, 0, 0, 0, 0, 0, 0, 0, 0, 0, 0, 0, 0, 0, 0, 0, 0, 0, 0, 0, 
0, 0, 0, 0, 0, 0, 0, 0, 0, 0, 0, 0, 0, 0, 0, 0, 0, 0, 0, 0, 0, 
0, 0, 0, 0, 0, 0, 0, 0, 0, 0, 0, 0, 0, 0, 0, 0, 0, 0, 0, 0, 0, 
0, 0, 0, 0, 0, 0, 0, 0, 0, 0, 0, 0, 0, 0, 0, -6.85242518059855, 
-6.85242518059855, 20.8142414860681, -6.85242518059856, 0, 0, 
0, 0, 0, 0, 0, 0, 0, 0, 0, 0, 0, 0, 0, 0, 0, 0, 0, 0, 0, 0, 0, 
0, 0, 0, 0, 0, 0, 0, 0, 0, 0, 0, 0, 0, 0, 0, 0, 0, 0, 0, 0, 0, 
0, 0, 0, 0, 0, 0, 0, 0, 0, 0, 0, 0, 0, 0, 0, 0, 0, 0, 0, 0, 0, 
0, 0, 0, 0, 0, 0, 0, 0, 0, 0, 0, 0, 0, 0, 0, -6.85242518059855, 
-6.85242518059856, -6.85242518059856, 20.8142414860681, 0, 0, 
0, 0, 0, 0, 0, 0, 0, 0, 0, 0, 0, 0, 0, 0, 0, 0, 0, 0, 0, 0, 0, 
0, 0, 0, 0, 0, 0, 0, 0, 0, 0, 0, 0, 0, 0, 0, 0, 0, 0, 0, 0, 0, 
0, 0, 0, 0, 0, 0, 0, 0, 0, 0, 0, 0, 0, 0, 0, 0, 0, 0, 0, 0, 0, 
0, 0, 0, 0, 0, 0, 0, 0, 0, 0, 0, 0, 0, 0, 0, 0, 0, 0, 0, 48.8378576669111, 
-34.1621423330887, -9.74321349963312, -2.40535583272193, -2.40535583272193, 
0, 0, 0, 0, 0, 0, 0, 0, 0, 0, 0, 0, 0, 0, 0, 0, 0, 0, 0, 0, 0, 
0, 0, 0, 0, 0, 0, 0, 0, 0, 0, 0, 0, 0, 0, 0, 0, 0, 0, 0, 0, 0, 
0, 0, 0, 0, 0, 0, 0, 0, 0, 0, 0, 0, 0, 0, 0, 0, 0, 0, 0, 0, 0, 
0, 0, 0, 0, 0, 0, 0, 0, 0, 0, 0, 0, 0, 0, 0, 0, -34.1621423330887, 
48.8378576669111, -9.74321349963313, -2.40535583272194, -2.40535583272194, 
0, 0, 0, 0, 0, 0, 0, 0, 0, 0, 0, 0, 0, 0, 0, 0, 0, 0, 0, 0, 0, 
0, 0, 0, 0, 0, 0, 0, 0, 0, 0, 0, 0, 0, 0, 0, 0, 0, 0, 0, 0, 0, 
0, 0, 0, 0, 0, 0, 0, 0, 0, 0, 0, 0, 0, 0, 0, 0, 0, 0, 0, 0, 0, 
0, 0, 0, 0, 0, 0, 0, 0, 0, 0, 0, 0, 0, 0, 0, 0, -9.74321349963312, 
-9.74321349963313, 26.8851797505502, -3.60803374908291, -3.60803374908291, 
0, 0, 0, 0, 0, 0, 0, 0, 0, 0, 0, 0, 0, 0, 0, 0, 0, 0, 0, 0, 0, 
0, 0, 0, 0, 0, 0, 0, 0, 0, 0, 0, 0, 0, 0, 0, 0, 0, 0, 0, 0, 0, 
0, 0, 0, 0, 0, 0, 0, 0, 0, 0, 0, 0, 0, 0, 0, 0, 0, 0, 0, 0, 0, 
0, 0, 0, 0, 0, 0, 0, 0, 0, 0, 0, 0, 0, 0, 0, 0, -2.40535583272193, 
-2.40535583272194, -3.60803374908291, 14.7366104181951, -6.01338958180483, 
0, 0, 0, 0, 0, 0, 0, 0, 0, 0, 0, 0, 0, 0, 0, 0, 0, 0, 0, 0, 0, 
0, 0, 0, 0, 0, 0, 0, 0, 0, 0, 0, 0, 0, 0, 0, 0, 0, 0, 0, 0, 0, 
0, 0, 0, 0, 0, 0, 0, 0, 0, 0, 0, 0, 0, 0, 0, 0, 0, 0, 0, 0, 0, 
0, 0, 0, 0, 0, 0, 0, 0, 0, 0, 0, 0, 0, 0, 0, 0, -2.40535583272193, 
-2.40535583272194, -3.60803374908291, -6.01338958180483, 14.7366104181951, 
0, 0, 0, 0, 0, 0, 0, 0, 0, 0, 0, 0, 0, 0, 0, 0, 0, 0, 0, 0, 0, 
0, 0, 0, 0, 0, 0, 0, 0, 0, 0, 0, 0, 0, 0, 0, 0, 0, 0, 0, 0, 0, 
0, 0, 0, 0, 0, 0, 0, 0, 0, 0, 0, 0, 0, 0, 0, 0, 0, 0, 0, 0, 0, 
0, 0, 0, 0, 0, 0, 0, 0, 0, 0, 0, 0, 0, 0, 0, 0, 0, 0, 0, 0, 0, 
42.3604058449495, -40.6395941550494, -0.0618163772721576, -0.0618163772721564, 
-0.0427959534961085, -0.0427959534961089, -0.0427959534961088, 
-0.0427959534961087, -0.0427959534961086, -0.0427959534961087, 
-0.0618163772721568, -0.0618163772721571, -0.0363625748659747, 
-0.0363625748659747, -0.054543862298962, -0.120945085967264, 
-0.0618163772721568, -0.0618163772721572, -0.0618163772721569, 
-0.0618163772721571, -0.120945085967264, -0.120945085967264, 
-0.120945085967264, -0.120945085967264, -0.0678405533974458, 
-0.0345602819194535, -0.0345602819194535, -0.0678405533974458, 
0, 0, 0, 0, 0, 0, 0, 0, 0, 0, 0, 0, 0, 0, 0, 0, 0, 0, 0, 0, 0, 
0, 0, 0, 0, 0, 0, 0, 0, 0, 0, 0, 0, 0, 0, 0, 0, 0, 0, 0, 0, 0, 
0, 0, 0, 0, 0, 0, 0, 0, 0, 0, 0, 0, 0, 0, -40.6395941550494, 
42.3604058449496, -0.0618163772721575, -0.0618163772721554, -0.0427959534961087, 
-0.0427959534961081, -0.0427959534961081, -0.0427959534961086, 
-0.0427959534961082, -0.0427959534961082, -0.0618163772721567, 
-0.0618163772721563, -0.0363625748659743, -0.0363625748659744, 
-0.0545438622989615, -0.120945085967263, -0.0618163772721564, 
-0.0618163772721565, -0.0618163772721565, -0.0618163772721564, 
-0.120945085967263, -0.120945085967263, -0.120945085967263, -0.120945085967263, 
-0.0678405533974478, -0.0345602819194546, -0.0345602819194545, 
-0.0678405533974478, 0, 0, 0, 0, 0, 0, 0, 0, 0, 0, 0, 0, 0, 0, 
0, 0, 0, 0, 0, 0, 0, 0, 0, 0, 0, 0, 0, 0, 0, 0, 0, 0, 0, 0, 0, 
0, 0, 0, 0, 0, 0, 0, 0, 0, 0, 0, 0, 0, 0, 0, 0, 0, 0, 0, 0, 0, 
-0.0618163772721552, -0.0618163772721566, 42.3604058449496, -40.6395941550495, 
-0.0427959534961089, -0.0427959534961084, -0.0427959534961084, 
-0.0427959534961084, -0.0427959534961088, -0.0427959534961087, 
-0.0618163772721572, -0.0618163772721566, -0.0363625748659747, 
-0.0363625748659747, -0.0545438622989619, -0.120945085967264, 
-0.0618163772721567, -0.0618163772721571, -0.0618163772721568, 
-0.061816377272157, -0.120945085967264, -0.120945085967264, -0.120945085967263, 
-0.120945085967263, -0.067840553397446, -0.0345602819194537, 
-0.0345602819194536, -0.0678405533974461, 0, 0, 0, 0, 0, 0, 0, 
0, 0, 0, 0, 0, 0, 0, 0, 0, 0, 0, 0, 0, 0, 0, 0, 0, 0, 0, 0, 0, 
0, 0, 0, 0, 0, 0, 0, 0, 0, 0, 0, 0, 0, 0, 0, 0, 0, 0, 0, 0, 0, 
0, 0, 0, 0, 0, 0, 0, -0.0618163772721564, -0.0618163772721589, 
-40.6395941550495, 42.3604058449497, -0.0427959534961083, -0.0427959534961083, 
-0.0427959534961085, -0.0427959534961089, -0.0427959534961081, 
-0.0427959534961081, -0.0618163772721564, -0.0618163772721568, 
-0.0363625748659746, -0.0363625748659744, -0.0545438622989616, 
-0.120945085967263, -0.0618163772721565, -0.0618163772721566, 
-0.0618163772721563, -0.0618163772721567, -0.120945085967263, 
-0.120945085967263, -0.120945085967263, -0.120945085967263, -0.0678405533974473, 
-0.0345602819194543, -0.0345602819194543, -0.0678405533974473, 
0, 0, 0, 0, 0, 0, 0, 0, 0, 0, 0, 0, 0, 0, 0, 0, 0, 0, 0, 0, 0, 
0, 0, 0, 0, 0, 0, 0, 0, 0, 0, 0, 0, 0, 0, 0, 0, 0, 0, 0, 0, 0, 
0, 0, 0, 0, 0, 0, 0, 0, 0, 0, 0, 0, 0, 0, -0.0427959534961119, 
-0.0427959534961081, -0.0427959534961096, -0.042795953496108, 
28.0626797245026, -13.4373202754972, -13.4373202754972, -0.0296279678049984, 
-0.0296279678049983, -0.0296279678049983, -0.0427959534961086, 
-0.0427959534961087, -0.0251740902918287, -0.0251740902918285, 
-0.037761135437743, -0.0837312133619518, -0.0427959534961088, 
-0.0427959534961087, -0.0427959534961087, -0.0427959534961087, 
-0.0837312133619518, -0.0837312133619518, -0.0837312133619518, 
-0.0837312133619518, -0.0469665369674625, -0.0239263490211602, 
-0.0239263490211601, -0.0469665369674625, 0, 0, 0, 0, 0, 0, 0, 
0, 0, 0, 0, 0, 0, 0, 0, 0, 0, 0, 0, 0, 0, 0, 0, 0, 0, 0, 0, 0, 
0, 0, 0, 0, 0, 0, 0, 0, 0, 0, 0, 0, 0, 0, 0, 0, 0, 0, 0, 0, 0, 
0, 0, 0, 0, 0, 0, 0, -0.0427959534961104, -0.042795953496109, 
-0.0427959534961099, -0.0427959534961086, -13.4373202754972, 
28.0626797245026, -13.4373202754973, -0.0296279678049983, -0.0296279678049981, 
-0.0296279678049981, -0.0427959534961086, -0.0427959534961083, 
-0.0251740902918285, -0.0251740902918285, -0.0377611354377427, 
-0.0837312133619512, -0.0427959534961084, -0.0427959534961084, 
-0.0427959534961085, -0.0427959534961084, -0.0837312133619513, 
-0.0837312133619513, -0.0837312133619512, -0.0837312133619513, 
-0.0469665369674633, -0.0239263490211605, -0.0239263490211606, 
-0.0469665369674633, 0, 0, 0, 0, 0, 0, 0, 0, 0, 0, 0, 0, 0, 0, 
0, 0, 0, 0, 0, 0, 0, 0, 0, 0, 0, 0, 0, 0, 0, 0, 0, 0, 0, 0, 0, 
0, 0, 0, 0, 0, 0, 0, 0, 0, 0, 0, 0, 0, 0, 0, 0, 0, 0, 0, 0, 0, 
-0.042795953496109, -0.0427959534961088, -0.0427959534961065, 
-0.0427959534961092, -13.4373202754973, -13.4373202754973, 28.0626797245026, 
-0.0296279678049984, -0.029627967804998, -0.0296279678049981, 
-0.0427959534961085, -0.0427959534961083, -0.0251740902918285, 
-0.0251740902918284, -0.0377611354377429, -0.0837312133619513, 
-0.0427959534961084, -0.0427959534961084, -0.0427959534961085, 
-0.0427959534961084, -0.0837312133619513, -0.0837312133619513, 
-0.0837312133619513, -0.0837312133619513, -0.0469665369674633, 
-0.0239263490211605, -0.0239263490211606, -0.0469665369674633, 
0, 0, 0, 0, 0, 0, 0, 0, 0, 0, 0, 0, 0, 0, 0, 0, 0, 0, 0, 0, 0, 
0, 0, 0, 0, 0, 0, 0, 0, 0, 0, 0, 0, 0, 0, 0, 0, 0, 0, 0, 0, 0, 
0, 0, 0, 0, 0, 0, 0, 0, 0, 0, 0, 0, 0, 0, -0.0427959534961086, 
-0.0427959534961081, -0.0427959534961092, -0.0427959534961077, 
-0.0296279678049973, -0.0296279678049992, -0.0296279678049979, 
28.0626797245026, -13.4373202754973, -13.4373202754973, -0.0427959534961085, 
-0.0427959534961087, -0.0251740902918286, -0.0251740902918286, 
-0.0377611354377428, -0.0837312133619515, -0.0427959534961085, 
-0.0427959534961086, -0.0427959534961085, -0.0427959534961087, 
-0.0837312133619516, -0.0837312133619516, -0.0837312133619516, 
-0.0837312133619516, -0.0469665369674631, -0.0239263490211604, 
-0.0239263490211605, -0.0469665369674631, 0, 0, 0, 0, 0, 0, 0, 
0, 0, 0, 0, 0, 0, 0, 0, 0, 0, 0, 0, 0, 0, 0, 0, 0, 0, 0, 0, 0, 
0, 0, 0, 0, 0, 0, 0, 0, 0, 0, 0, 0, 0, 0, 0, 0, 0, 0, 0, 0, 0, 
0, 0, 0, 0, 0, 0, 0, -0.0427959534961078, -0.0427959534961096, 
-0.0427959534961065, -0.0427959534961095, -0.0296279678049973, 
-0.0296279678049986, -0.0296279678049985, -13.4373202754973, 
28.0626797245026, -13.4373202754973, -0.0427959534961087, -0.0427959534961082, 
-0.0251740902918286, -0.0251740902918284, -0.0377611354377429, 
-0.0837312133619514, -0.0427959534961085, -0.0427959534961084, 
-0.0427959534961085, -0.0427959534961084, -0.0837312133619514, 
-0.0837312133619513, -0.0837312133619514, -0.0837312133619513, 
-0.046966536967463, -0.0239263490211605, -0.0239263490211603, 
-0.046966536967463, 0, 0, 0, 0, 0, 0, 0, 0, 0, 0, 0, 0, 0, 0, 
0, 0, 0, 0, 0, 0, 0, 0, 0, 0, 0, 0, 0, 0, 0, 0, 0, 0, 0, 0, 0, 
0, 0, 0, 0, 0, 0, 0, 0, 0, 0, 0, 0, 0, 0, 0, 0, 0, 0, 0, 0, 0, 
-0.0427959534961116, -0.0427959534961087, -0.042795953496108, 
-0.0427959534961089, -0.0296279678049982, -0.0296279678049978, 
-0.0296279678049983, -13.4373202754973, -13.4373202754973, 28.0626797245026, 
-0.0427959534961086, -0.0427959534961083, -0.0251740902918285, 
-0.0251740902918284, -0.0377611354377429, -0.0837312133619514, 
-0.0427959534961085, -0.0427959534961084, -0.0427959534961085, 
-0.0427959534961084, -0.0837312133619513, -0.0837312133619513, 
-0.0837312133619513, -0.0837312133619513, -0.046966536967463, 
-0.0239263490211603, -0.0239263490211605, -0.046966536967463, 
0, 0, 0, 0, 0, 0, 0, 0, 0, 0, 0, 0, 0, 0, 0, 0, 0, 0, 0, 0, 0, 
0, 0, 0, 0, 0, 0, 0, 0, 0, 0, 0, 0, 0, 0, 0, 0, 0, 0, 0, 0, 0, 
0, 0, 0, 0, 0, 0, 0, 0, 0, 0, 0, 0, 0, 0, -0.0618163772721535, 
-0.0618163772721563, -0.0618163772721549, -0.0618163772721561, 
-0.0427959534961061, -0.0427959534961092, -0.0427959534961086, 
-0.0427959534961074, -0.0427959534961078, -0.0427959534961077, 
42.3604058449496, -40.6395941550495, -0.0363625748659744, -0.0363625748659746, 
-0.0545438622989619, -0.120945085967263, -0.0618163772721571, 
-0.0618163772721565, -0.0618163772721567, -0.061816377272157, 
-0.120945085967263, -0.120945085967263, -0.120945085967263, -0.120945085967263, 
-0.0678405533974468, -0.034560281919454, -0.034560281919454, 
-0.0678405533974468, 0, 0, 0, 0, 0, 0, 0, 0, 0, 0, 0, 0, 0, 0, 
0, 0, 0, 0, 0, 0, 0, 0, 0, 0, 0, 0, 0, 0, 0, 0, 0, 0, 0, 0, 0, 
0, 0, 0, 0, 0, 0, 0, 0, 0, 0, 0, 0, 0, 0, 0, 0, 0, 0, 0, 0, 0, 
-0.0618163772721596, -0.0618163772721562, -0.0618163772721553, 
-0.0618163772721574, -0.0427959534961076, -0.0427959534961084, 
-0.042795953496109, -0.0427959534961091, -0.0427959534961092, 
-0.0427959534961085, -40.6395941550494, 42.3604058449496, -0.0363625748659745, 
-0.0363625748659743, -0.054543862298962, -0.120945085967263, 
-0.0618163772721567, -0.0618163772721567, -0.0618163772721566, 
-0.0618163772721568, -0.120945085967263, -0.120945085967263, 
-0.120945085967263, -0.120945085967263, -0.0678405533974464, 
-0.0345602819194538, -0.0345602819194539, -0.0678405533974464, 
0, 0, 0, 0, 0, 0, 0, 0, 0, 0, 0, 0, 0, 0, 0, 0, 0, 0, 0, 0, 0, 
0, 0, 0, 0, 0, 0, 0, 0, 0, 0, 0, 0, 0, 0, 0, 0, 0, 0, 0, 0, 0, 
0, 0, 0, 0, 0, 0, 0, 0, 0, 0, 0, 0, 0, 0, -0.0363625748659781, 
-0.0363625748659733, -0.0363625748659755, -0.0363625748659754, 
-0.025174090291828, -0.0251740902918282, -0.0251740902918293, 
-0.0251740902918288, -0.0251740902918279, -0.0251740902918296, 
-0.0363625748659758, -0.0363625748659754, 47.7171723415819, -35.2828276584178, 
-11.4242414876268, -0.0711441682160373, -0.0363625748659747, 
-0.0363625748659746, -0.0363625748659747, -0.0363625748659746, 
-0.0711441682160373, -0.0711441682160373, -0.0711441682160373, 
-0.0711441682160373, -0.0399062078808507, -0.0203295775996786, 
-0.0203295775996787, -0.0399062078808507, 0, 0, 0, 0, 0, 0, 0, 
0, 0, 0, 0, 0, 0, 0, 0, 0, 0, 0, 0, 0, 0, 0, 0, 0, 0, 0, 0, 0, 
0, 0, 0, 0, 0, 0, 0, 0, 0, 0, 0, 0, 0, 0, 0, 0, 0, 0, 0, 0, 0, 
0, 0, 0, 0, 0, 0, 0, -0.0363625748659707, -0.0363625748659766, 
-0.0363625748659732, -0.0363625748659742, -0.0251740902918277, 
-0.0251740902918279, -0.025174090291829, -0.0251740902918271, 
-0.0251740902918286, -0.0251740902918286, -0.0363625748659743, 
-0.0363625748659742, -35.2828276584178, 47.7171723415819, -11.4242414876268, 
-0.071144168216037, -0.0363625748659744, -0.0363625748659746, 
-0.0363625748659744, -0.0363625748659746, -0.071144168216037, 
-0.071144168216037, -0.071144168216037, -0.071144168216037, -0.0399062078808513, 
-0.020329577599679, -0.0203295775996789, -0.0399062078808513, 
0, 0, 0, 0, 0, 0, 0, 0, 0, 0, 0, 0, 0, 0, 0, 0, 0, 0, 0, 0, 0, 
0, 0, 0, 0, 0, 0, 0, 0, 0, 0, 0, 0, 0, 0, 0, 0, 0, 0, 0, 0, 0, 
0, 0, 0, 0, 0, 0, 0, 0, 0, 0, 0, 0, 0, 0, -0.0545438622989611, 
-0.0545438622989612, -0.0545438622989604, -0.0545438622989619, 
-0.0377611354377425, -0.0377611354377428, -0.0377611354377433, 
-0.0377611354377432, -0.0377611354377422, -0.0377611354377426, 
-0.0545438622989619, -0.0545438622989619, -11.4242414876268, 
-11.4242414876268, 24.3636377685596, -0.106716252324056, -0.0545438622989618, 
-0.0545438622989618, -0.0545438622989619, -0.0545438622989617, 
-0.106716252324056, -0.106716252324056, -0.106716252324056, -0.106716252324056, 
-0.0598593118212764, -0.0304943663995182, -0.0304943663995182, 
-0.0598593118212764, 0, 0, 0, 0, 0, 0, 0, 0, 0, 0, 0, 0, 0, 0, 
0, 0, 0, 0, 0, 0, 0, 0, 0, 0, 0, 0, 0, 0, 0, 0, 0, 0, 0, 0, 0, 
0, 0, 0, 0, 0, 0, 0, 0, 0, 0, 0, 0, 0, 0, 0, 0, 0, 0, 0, 0, 0, 
-0.120945085967263, -0.120945085967263, -0.120945085967263, -0.120945085967263, 
-0.0837312133619512, -0.0837312133619514, -0.0837312133619515, 
-0.0837312133619515, -0.0837312133619513, -0.0837312133619512, 
-0.120945085967263, -0.120945085967263, -0.0711441682160372, 
-0.0711441682160371, -0.106716252324056, 3.37206396223796, -0.120945085967263, 
-0.120945085967263, -0.120945085967263, -0.120945085967263, -0.23663168993595, 
-0.23663168993595, -0.23663168993595, -0.236631689935949, -0.132731517516744, 
-0.0676179428858883, -0.0676179428858881, -0.132731517516744, 
0, 0, 0, 0, 0, 0, 0, 0, 0, 0, 0, 0, 0, 0, 0, 0, 0, 0, 0, 0, 0, 
0, 0, 0, 0, 0, 0, 0, 0, 0, 0, 0, 0, 0, 0, 0, 0, 0, 0, 0, 0, 0, 
0, 0, 0, 0, 0, 0, 0, 0, 0, 0, 0, 0, 0, 0, -0.0618163772721561, 
-0.0618163772721565, -0.0618163772721547, -0.0618163772721554, 
-0.0427959534961086, -0.0427959534961076, -0.0427959534961082, 
-0.0427959534961084, -0.0427959534961085, -0.0427959534961081, 
-0.0618163772721552, -0.0618163772721564, -0.0363625748659747, 
-0.0363625748659738, -0.0545438622989612, -0.120945085967263, 
42.3604058449495, -40.6395941550494, -0.0618163772721569, -0.0618163772721569, 
-0.120945085967263, -0.120945085967263, -0.120945085967263, -0.120945085967263, 
-0.0678405533974469, -0.034560281919454, -0.0345602819194541, 
-0.0678405533974469, 0, 0, 0, 0, 0, 0, 0, 0, 0, 0, 0, 0, 0, 0, 
0, 0, 0, 0, 0, 0, 0, 0, 0, 0, 0, 0, 0, 0, 0, 0, 0, 0, 0, 0, 0, 
0, 0, 0, 0, 0, 0, 0, 0, 0, 0, 0, 0, 0, 0, 0, 0, 0, 0, 0, 0, 0, 
-0.0618163772721576, -0.0618163772721565, -0.0618163772721581, 
-0.0618163772721558, -0.0427959534961096, -0.0427959534961086, 
-0.0427959534961091, -0.042795953496109, -0.042795953496109, 
-0.0427959534961085, -0.0618163772721564, -0.0618163772721574, 
-0.0363625748659746, -0.0363625748659747, -0.0545438622989618, 
-0.120945085967263, -40.6395941550494, 42.3604058449495, -0.0618163772721566, 
-0.0618163772721565, -0.120945085967263, -0.120945085967263, 
-0.120945085967263, -0.120945085967263, -0.0678405533974465, 
-0.0345602819194539, -0.0345602819194539, -0.0678405533974465, 
0, 0, 0, 0, 0, 0, 0, 0, 0, 0, 0, 0, 0, 0, 0, 0, 0, 0, 0, 0, 0, 
0, 0, 0, 0, 0, 0, 0, 0, 0, 0, 0, 0, 0, 0, 0, 0, 0, 0, 0, 0, 0, 
0, 0, 0, 0, 0, 0, 0, 0, 0, 0, 0, 0, 0, 0, -0.0618163772721606, 
-0.0618163772721538, -0.0618163772721574, -0.0618163772721562, 
-0.042795953496108, -0.0427959534961084, -0.0427959534961087, 
-0.0427959534961083, -0.0427959534961087, -0.0427959534961082, 
-0.061816377272158, -0.0618163772721566, -0.0363625748659753, 
-0.0363625748659745, -0.0545438622989616, -0.120945085967263, 
-0.0618163772721566, -0.061816377272157, 42.3604058449496, -40.6395941550494, 
-0.120945085967263, -0.120945085967263, -0.120945085967263, -0.120945085967263, 
-0.0678405533974466, -0.0345602819194539, -0.034560281919454, 
-0.0678405533974466, 0, 0, 0, 0, 0, 0, 0, 0, 0, 0, 0, 0, 0, 0, 
0, 0, 0, 0, 0, 0, 0, 0, 0, 0, 0, 0, 0, 0, 0, 0, 0, 0, 0, 0, 0, 
0, 0, 0, 0, 0, 0, 0, 0, 0, 0, 0, 0, 0, 0, 0, 0, 0, 0, 0, 0, 0, 
-0.0618163772721606, -0.0618163772721538, -0.0618163772721563, 
-0.0618163772721574, -0.0427959534961081, -0.0427959534961084, 
-0.0427959534961087, -0.0427959534961083, -0.0427959534961087, 
-0.0427959534961082, -0.0618163772721574, -0.0618163772721571, 
-0.0363625748659752, -0.0363625748659744, -0.0545438622989619, 
-0.120945085967263, -0.0618163772721566, -0.061816377272157, 
-40.6395941550494, 42.3604058449496, -0.120945085967263, -0.120945085967263, 
-0.120945085967263, -0.120945085967263, -0.0678405533974468, 
-0.034560281919454, -0.034560281919454, -0.0678405533974468, 
0, 0, 0, 0, 0, 0, 0, 0, 0, 0, 0, 0, 0, 0, 0, 0, 0, 0, 0, 0, 0, 
0, 0, 0, 0, 0, 0, 0, 0, 0, 0, 0, 0, 0, 0, 0, 0, 0, 0, 0, 0, 0, 
0, 0, 0, 0, 0, 0, 0, 0, 0, 0, 0, 0, 0, 0, -0.120945085967263, 
-0.120945085967263, -0.120945085967263, -0.120945085967263, -0.0837312133619514, 
-0.0837312133619515, -0.0837312133619515, -0.0837312133619516, 
-0.0837312133619514, -0.0837312133619514, -0.120945085967263, 
-0.120945085967263, -0.0711441682160372, -0.0711441682160372, 
-0.106716252324056, -0.23663168993595, -0.120945085967263, -0.120945085967264, 
-0.120945085967263, -0.120945085967263, 3.37206396223796, -0.23663168993595, 
-0.23663168993595, -0.236631689935949, -0.132731517516744, -0.0676179428858883, 
-0.0676179428858881, -0.132731517516744, 0, 0, 0, 0, 0, 0, 0, 
0, 0, 0, 0, 0, 0, 0, 0, 0, 0, 0, 0, 0, 0, 0, 0, 0, 0, 0, 0, 0, 
0, 0, 0, 0, 0, 0, 0, 0, 0, 0, 0, 0, 0, 0, 0, 0, 0, 0, 0, 0, 0, 
0, 0, 0, 0, 0, 0, 0, -0.120945085967264, -0.120945085967263, 
-0.120945085967264, -0.120945085967263, -0.0837312133619513, 
-0.0837312133619515, -0.0837312133619515, -0.0837312133619515, 
-0.0837312133619513, -0.0837312133619514, -0.120945085967263, 
-0.120945085967263, -0.0711441682160372, -0.0711441682160371, 
-0.106716252324056, -0.236631689935949, -0.120945085967263, -0.120945085967263, 
-0.120945085967263, -0.120945085967263, -0.23663168993595, 3.37206396223796, 
-0.23663168993595, -0.236631689935949, -0.132731517516744, -0.0676179428858883, 
-0.0676179428858881, -0.132731517516744, 0, 0, 0, 0, 0, 0, 0, 
0, 0, 0, 0, 0, 0, 0, 0, 0, 0, 0, 0, 0, 0, 0, 0, 0, 0, 0, 0, 0, 
0, 0, 0, 0, 0, 0, 0, 0, 0, 0, 0, 0, 0, 0, 0, 0, 0, 0, 0, 0, 0, 
0, 0, 0, 0, 0, 0, 0, -0.120945085967263, -0.120945085967263, 
-0.120945085967263, -0.120945085967263, -0.0837312133619514, 
-0.0837312133619515, -0.0837312133619516, -0.0837312133619517, 
-0.0837312133619513, -0.0837312133619514, -0.120945085967263, 
-0.120945085967263, -0.0711441682160372, -0.0711441682160372, 
-0.106716252324056, -0.23663168993595, -0.120945085967263, -0.120945085967264, 
-0.120945085967263, -0.120945085967263, -0.23663168993595, -0.23663168993595, 
3.37206396223796, -0.236631689935949, -0.132731517516744, -0.0676179428858883, 
-0.0676179428858881, -0.132731517516744, 0, 0, 0, 0, 0, 0, 0, 
0, 0, 0, 0, 0, 0, 0, 0, 0, 0, 0, 0, 0, 0, 0, 0, 0, 0, 0, 0, 0, 
0, 0, 0, 0, 0, 0, 0, 0, 0, 0, 0, 0, 0, 0, 0, 0, 0, 0, 0, 0, 0, 
0, 0, 0, 0, 0, 0, 0, -0.120945085967264, -0.120945085967263, 
-0.120945085967264, -0.120945085967263, -0.0837312133619515, 
-0.0837312133619516, -0.0837312133619516, -0.0837312133619514, 
-0.0837312133619514, -0.0837312133619514, -0.120945085967263, 
-0.120945085967263, -0.0711441682160372, -0.0711441682160371, 
-0.106716252324056, -0.23663168993595, -0.120945085967263, -0.120945085967263, 
-0.120945085967263, -0.120945085967263, -0.23663168993595, -0.23663168993595, 
-0.23663168993595, 3.37206396223796, -0.132731517516744, -0.0676179428858883, 
-0.0676179428858881, -0.132731517516744, 0, 0, 0, 0, 0, 0, 0, 
0, 0, 0, 0, 0, 0, 0, 0, 0, 0, 0, 0, 0, 0, 0, 0, 0, 0, 0, 0, 0, 
0, 0, 0, 0, 0, 0, 0, 0, 0, 0, 0, 0, 0, 0, 0, 0, 0, 0, 0, 0, 0, 
0, 0, 0, 0, 0, 0, 0, -0.0678405533974456, -0.0678405533974476, 
-0.0678405533974462, -0.0678405533974473, -0.046966536967463, 
-0.0469665369674631, -0.046966536967463, -0.0469665369674632, 
-0.046966536967463, -0.0469665369674631, -0.0678405533974465, 
-0.0678405533974467, -0.0399062078808512, -0.0399062078808506, 
-0.0598593118212766, -0.132731517516743, -0.067840553397447, 
-0.0678405533974463, -0.0678405533974466, -0.0678405533974468, 
-0.132731517516744, -0.132731517516744, -0.132731517516744, -0.132731517516744, 
2.69974217827152, -0.190697380880544, -0.190697380880545, -0.37433189580255, 
0, 0, 0, 0, 0, 0, 0, 0, 0, 0, 0, 0, 0, 0, 0, 0, 0, 0, 0, 0, 0, 
0, 0, 0, 0, 0, 0, 0, 0, 0, 0, 0, 0, 0, 0, 0, 0, 0, 0, 0, 0, 0, 
0, 0, 0, 0, 0, 0, 0, 0, 0, 0, 0, 0, 0, 0, -0.0345602819194532, 
-0.0345602819194537, -0.0345602819194536, -0.0345602819194548, 
-0.02392634902116, -0.0239263490211601, -0.0239263490211604, 
-0.0239263490211599, -0.0239263490211609, -0.0239263490211604, 
-0.0345602819194556, -0.0345602819194535, -0.0203295775996792, 
-0.0203295775996783, -0.0304943663995185, -0.0676179428858875, 
-0.0345602819194545, -0.0345602819194537, -0.0345602819194541, 
-0.0345602819194541, -0.067617942885888, -0.0676179428858884, 
-0.0676179428858883, -0.0676179428858882, -0.190697380880546, 
42.185871145589, -40.8141288544107, -0.190697380880544, 0, 0, 
0, 0, 0, 0, 0, 0, 0, 0, 0, 0, 0, 0, 0, 0, 0, 0, 0, 0, 0, 0, 0, 
0, 0, 0, 0, 0, 0, 0, 0, 0, 0, 0, 0, 0, 0, 0, 0, 0, 0, 0, 0, 0, 
0, 0, 0, 0, 0, 0, 0, 0, 0, 0, 0, 0, -0.0345602819194533, -0.034560281919454, 
-0.0345602819194539, -0.0345602819194551, -0.0239263490211602, 
-0.0239263490211603, -0.0239263490211605, -0.0239263490211601, 
-0.023926349021161, -0.0239263490211606, -0.0345602819194544, 
-0.0345602819194536, -0.0203295775996785, -0.0203295775996783, 
-0.0304943663995186, -0.0676179428858876, -0.0345602819194538, 
-0.0345602819194537, -0.0345602819194541, -0.0345602819194542, 
-0.067617942885888, -0.0676179428858885, -0.0676179428858879, 
-0.0676179428858882, -0.190697380880546, -40.8141288544107, 42.185871145589, 
-0.190697380880545, 0, 0, 0, 0, 0, 0, 0, 0, 0, 0, 0, 0, 0, 0, 
0, 0, 0, 0, 0, 0, 0, 0, 0, 0, 0, 0, 0, 0, 0, 0, 0, 0, 0, 0, 0, 
0, 0, 0, 0, 0, 0, 0, 0, 0, 0, 0, 0, 0, 0, 0, 0, 0, 0, 0, 0, 0, 
-0.0678405533974456, -0.0678405533974477, -0.0678405533974464, 
-0.0678405533974472, -0.0469665369674629, -0.046966536967463, 
-0.0469665369674631, -0.0469665369674631, -0.046966536967463, 
-0.0469665369674631, -0.0678405533974465, -0.0678405533974467, 
-0.0399062078808511, -0.0399062078808507, -0.0598593118212766, 
-0.132731517516743, -0.067840553397447, -0.0678405533974464, 
-0.0678405533974466, -0.0678405533974468, -0.132731517516744, 
-0.132731517516743, -0.132731517516744, -0.132731517516744, -0.37433189580255, 
-0.190697380880544, -0.190697380880545, 2.69974217827152, 0, 
0, 0, 0, 0, 0, 0, 0, 0, 0, 0, 0, 0, 0, 0, 0, 0, 0, 0, 0, 0, 0, 
0, 0, 0, 0, 0, 0, 0, 0, 0, 0, 0, 0, 0, 0, 0, 0, 0, 0, 0, 0, 0, 
0, 0, 0, 0, 0, 0, 0, 0, 0, 0, 0, 0, 0, 0, 0, 0, 0, 0, 0, 0, 0, 
0, 0, 0, 0, 0, 0, 0, 0, 0, 0, 0, 0, 0, 0, 0, 0, 0, 0, 0, 0, 27.6386821761434, 
-9.24087854923778, -9.24087854923778, -6.18857019001517, -1.40322231052669, 
-1.40322231052669, 0, 0, 0, 0, 0, 0, 0, 0, 0, 0, 0, 0, 0, 0, 
0, 0, 0, 0, 0, 0, 0, 0, 0, 0, 0, 0, 0, 0, 0, 0, 0, 0, 0, 0, 0, 
0, 0, 0, 0, 0, 0, 0, 0, 0, 0, 0, 0, 0, 0, 0, 0, 0, 0, 0, 0, 0, 
0, 0, 0, 0, 0, 0, 0, 0, 0, 0, 0, 0, 0, 0, 0, 0, 0, 0, 0, 0, 0, 
0, -9.24087854923777, 49.1727476338417, -33.8272523661588, -4.12571346001011, 
-0.93548154035113, -0.935481540351132, 0, 0, 0, 0, 0, 0, 0, 0, 
0, 0, 0, 0, 0, 0, 0, 0, 0, 0, 0, 0, 0, 0, 0, 0, 0, 0, 0, 0, 0, 
0, 0, 0, 0, 0, 0, 0, 0, 0, 0, 0, 0, 0, 0, 0, 0, 0, 0, 0, 0, 0, 
0, 0, 0, 0, 0, 0, 0, 0, 0, 0, 0, 0, 0, 0, 0, 0, 0, 0, 0, 0, 0, 
0, 0, 0, 0, 0, 0, 0, -9.24087854923778, -33.8272523661588, 49.1727476338417, 
-4.12571346001011, -0.93548154035113, -0.935481540351129, 0, 
0, 0, 0, 0, 0, 0, 0, 0, 0, 0, 0, 0, 0, 0, 0, 0, 0, 0, 0, 0, 0, 
0, 0, 0, 0, 0, 0, 0, 0, 0, 0, 0, 0, 0, 0, 0, 0, 0, 0, 0, 0, 0, 
0, 0, 0, 0, 0, 0, 0, 0, 0, 0, 0, 0, 0, 0, 0, 0, 0, 0, 0, 0, 0, 
0, 0, 0, 0, 0, 0, 0, 0, 0, 0, 0, 0, 0, 0, -6.18857019001517, 
-4.12571346001011, -4.12571346001011, 18.7276208366447, -2.02687667076079, 
-2.02687667076079, 0, 0, 0, 0, 0, 0, 0, 0, 0, 0, 0, 0, 0, 0, 
0, 0, 0, 0, 0, 0, 0, 0, 0, 0, 0, 0, 0, 0, 0, 0, 0, 0, 0, 0, 0, 
0, 0, 0, 0, 0, 0, 0, 0, 0, 0, 0, 0, 0, 0, 0, 0, 0, 0, 0, 0, 0, 
0, 0, 0, 0, 0, 0, 0, 0, 0, 0, 0, 0, 0, 0, 0, 0, 0, 0, 0, 0, 0, 
0, -1.40322231052669, -0.935481540351133, -0.935481540351129, 
-2.02687667076079, 44.2574717626378, -38.7425282373627, 0, 0, 
0, 0, 0, 0, 0, 0, 0, 0, 0, 0, 0, 0, 0, 0, 0, 0, 0, 0, 0, 0, 0, 
0, 0, 0, 0, 0, 0, 0, 0, 0, 0, 0, 0, 0, 0, 0, 0, 0, 0, 0, 0, 0, 
0, 0, 0, 0, 0, 0, 0, 0, 0, 0, 0, 0, 0, 0, 0, 0, 0, 0, 0, 0, 0, 
0, 0, 0, 0, 0, 0, 0, 0, 0, 0, 0, 0, 0, -1.40322231052669, -0.935481540351133, 
-0.935481540351129, -2.02687667076079, -38.7425282373627, 44.2574717626378, 
0, 0, 0, 0, 0, 0, 0, 0, 0, 0, 0, 0, 0, 0, 0, 0, 0, 0, 0, 0, 0, 
0, 0, 0, 0, 0, 0, 0, 0, 0, 0, 0, 0, 0, 0, 0, 0, 0, 0, 0, 0, 0, 
0, 0, 0, 0, 0, 0, 0, 0, 0, 0, 0, 0, 0, 0, 0, 0, 0, 0, 0, 0, 0, 
0, 0, 0, 0, 0, 0, 0, 0, 0, 0, 0, 0, 0, 0, 0, 0, 0, 0, 0, 0, 0, 
41.751515151515, -41.2484848484847, 0, 0, 0, 0, 0, 0, 0, 0, 0, 
0, 0, 0, 0, 0, 0, 0, 0, 0, 0, 0, 0, 0, 0, 0, 0, 0, 0, 0, 0, 0, 
0, 0, 0, 0, 0, 0, 0, 0, 0, 0, 0, 0, 0, 0, 0, 0, 0, 0, 0, 0, 0, 
0, 0, 0, 0, 0, 0, 0, 0, 0, 0, 0, 0, 0, 0, 0, 0, 0, 0, 0, 0, 0, 
0, 0, 0, 0, 0, 0, 0, 0, 0, 0, -41.2484848484847, 41.751515151515, 
0, 0, 0, 0, 0, 0, 0, 0, 0, 0, 0, 0, 0, 0, 0, 0, 0, 0, 0, 0, 0, 
0, 0, 0, 0, 0, 0, 0, 0, 0, 0, 0, 0, 0, 0, 0, 0, 0, 0, 0, 0, 0, 
0, 0, 0, 0, 0, 0, 0, 0, 0, 0, 0, 0, 0, 0, 0, 0, 0, 0, 0, 0, 0, 
0, 0, 0, 0, 0, 0, 0, 0, 0, 0, 0, 0, 0, 0, 0, 0, 0, 0, 0, 0, 0, 
27.7795918367347, -13.7204081632653, -13.7204081632653, 0, 0, 
0, 0, 0, 0, 0, 0, 0, 0, 0, 0, 0, 0, 0, 0, 0, 0, 0, 0, 0, 0, 0, 
0, 0, 0, 0, 0, 0, 0, 0, 0, 0, 0, 0, 0, 0, 0, 0, 0, 0, 0, 0, 0, 
0, 0, 0, 0, 0, 0, 0, 0, 0, 0, 0, 0, 0, 0, 0, 0, 0, 0, 0, 0, 0, 
0, 0, 0, 0, 0, 0, 0, 0, 0, 0, 0, 0, 0, 0, 0, 0, -13.7204081632653, 
27.7795918367347, -13.7204081632653, 0, 0, 0, 0, 0, 0, 0, 0, 
0, 0, 0, 0, 0, 0, 0, 0, 0, 0, 0, 0, 0, 0, 0, 0, 0, 0, 0, 0, 0, 
0, 0, 0, 0, 0, 0, 0, 0, 0, 0, 0, 0, 0, 0, 0, 0, 0, 0, 0, 0, 0, 
0, 0, 0, 0, 0, 0, 0, 0, 0, 0, 0, 0, 0, 0, 0, 0, 0, 0, 0, 0, 0, 
0, 0, 0, 0, 0, 0, 0, 0, 0, 0, -13.7204081632653, -13.7204081632653, 
27.7795918367347, 0, 0, 0, 0, 0, 0, 0, 0, 0, 0, 0, 0, 0, 0, 0, 
0, 0, 0, 0, 0, 0, 0, 0, 0, 0, 0, 0, 0, 0, 0, 0, 0, 0, 0, 0, 0, 
0, 0, 0, 0, 0, 0, 0, 0, 0, 0, 0, 0, 0, 0, 0, 0, 0, 0, 0, 0, 0, 
0, 0, 0, 0, 0, 0, 0, 0, 0, 0, 0, 0, 0, 0, 0, 0, 0, 0, 0, 0, 0, 
0, 0, 0, 0, 0, 0, 15.8018542475205, -2.82751185855972, -2.82751185855972, 
-4.94814575247951, -4.94814575247951, 0, 0, 0, 0, 0, 0, 0, 0, 
0, 0, 0, 0, 0, 0, 0, 0, 0, 0, 0, 0, 0, 0, 0, 0, 0, 0, 0, 0, 0, 
0, 0, 0, 0, 0, 0, 0, 0, 0, 0, 0, 0, 0, 0, 0, 0, 0, 0, 0, 0, 0, 
0, 0, 0, 0, 0, 0, 0, 0, 0, 0, 0, 0, 0, 0, 0, 0, 0, 0, 0, 0, 0, 
0, 0, 0, 0, 0, 0, 0, 0, -2.82751185855972, 45.8128503665371, 
-37.1871496334625, -2.82751185855972, -2.82751185855972, 0, 0, 
0, 0, 0, 0, 0, 0, 0, 0, 0, 0, 0, 0, 0, 0, 0, 0, 0, 0, 0, 0, 0, 
0, 0, 0, 0, 0, 0, 0, 0, 0, 0, 0, 0, 0, 0, 0, 0, 0, 0, 0, 0, 0, 
0, 0, 0, 0, 0, 0, 0, 0, 0, 0, 0, 0, 0, 0, 0, 0, 0, 0, 0, 0, 0, 
0, 0, 0, 0, 0, 0, 0, 0, 0, 0, 0, 0, 0, 0, -2.82751185855971, 
-37.1871496334626, 45.8128503665371, -2.82751185855972, -2.82751185855972, 
0, 0, 0, 0, 0, 0, 0, 0, 0, 0, 0, 0, 0, 0, 0, 0, 0, 0, 0, 0, 0, 
0, 0, 0, 0, 0, 0, 0, 0, 0, 0, 0, 0, 0, 0, 0, 0, 0, 0, 0, 0, 0, 
0, 0, 0, 0, 0, 0, 0, 0, 0, 0, 0, 0, 0, 0, 0, 0, 0, 0, 0, 0, 0, 
0, 0, 0, 0, 0, 0, 0, 0, 0, 0, 0, 0, 0, 0, 0, 0, -4.94814575247951, 
-2.82751185855972, -2.82751185855972, 15.8018542475205, -4.94814575247951, 
0, 0, 0, 0, 0, 0, 0, 0, 0, 0, 0, 0, 0, 0, 0, 0, 0, 0, 0, 0, 0, 
0, 0, 0, 0, 0, 0, 0, 0, 0, 0, 0, 0, 0, 0, 0, 0, 0, 0, 0, 0, 0, 
0, 0, 0, 0, 0, 0, 0, 0, 0, 0, 0, 0, 0, 0, 0, 0, 0, 0, 0, 0, 0, 
0, 0, 0, 0, 0, 0, 0, 0, 0, 0, 0, 0, 0, 0, 0, 0, -4.94814575247951, 
-2.82751185855972, -2.82751185855972, -4.94814575247951, 15.8018542475205, 
0, 0, 0, 0, 0, 0, 0, 0, 0, 0, 0, 0, 0, 0, 0, 0, 0, 0, 0, 0, 0, 
0, 0, 0, 0, 0, 0, 0, 0, 0, 0, 0, 0, 0, 0, 0, 0, 0, 0, 0, 0, 0, 
0, 0, 0, 0, 0, 0, 0, 0, 0, 0, 0, 0, 0, 0, 0, 0, 0, 0, 0, 0, 0, 
0, 0, 0, 0, 0, 0, 0, 0, 0, 0, 0, 0, 0, 0, 0, 0, 0, 0, 0, 0, 0, 
41.751515151515, -41.2484848484847, 0, 0, 0, 0, 0, 0, 0, 0, 0, 
0, 0, 0, 0, 0, 0, 0, 0, 0, 0, 0, 0, 0, 0, 0, 0, 0, 0, 0, 0, 0, 
0, 0, 0, 0, 0, 0, 0, 0, 0, 0, 0, 0, 0, 0, 0, 0, 0, 0, 0, 0, 0, 
0, 0, 0, 0, 0, 0, 0, 0, 0, 0, 0, 0, 0, 0, 0, 0, 0, 0, 0, 0, 0, 
0, 0, 0, 0, 0, 0, 0, 0, 0, 0, -41.2484848484847, 41.751515151515, 
0, 0, 0, 0, 0, 0, 0, 0, 0, 0, 0, 0, 0, 0, 0, 0, 0, 0, 0, 0, 0, 
0, 0, 0, 0, 0, 0, 0, 0, 0, 0, 0, 0, 0, 0, 0, 0, 0, 0, 0, 0, 0, 
0, 0, 0, 0, 0, 0, 0, 0, 0, 0, 0, 0, 0, 0, 0, 0, 0, 0, 0, 0, 0, 
0, 0, 0, 0, 0, 0, 0, 0, 0, 0, 0, 0, 0, 0, 0, 0, 0, 0, 0, 0, 0, 
41.751515151515, -41.2484848484847, 0, 0, 0, 0, 0, 0, 0, 0, 0, 
0, 0, 0, 0, 0, 0, 0, 0, 0, 0, 0, 0, 0, 0, 0, 0, 0, 0, 0, 0, 0, 
0, 0, 0, 0, 0, 0, 0, 0, 0, 0, 0, 0, 0, 0, 0, 0, 0, 0, 0, 0, 0, 
0, 0, 0, 0, 0, 0, 0, 0, 0, 0, 0, 0, 0, 0, 0, 0, 0, 0, 0, 0, 0, 
0, 0, 0, 0, 0, 0, 0, 0, 0, 0, -41.2484848484847, 41.751515151515, 
0, 0, 0, 0, 0, 0, 0, 0, 0, 0, 0, 0, 0, 0, 0, 0, 0, 0, 0, 0, 0, 
0, 0, 0, 0, 0, 0, 0, 0, 0, 0, 0, 0, 0, 0, 0, 0, 0, 0, 0, 0, 0, 
0, 0, 0, 0, 0, 0, 0, 0, 0, 0, 0, 0, 0, 0, 0, 0, 0, 0, 0, 0, 0, 
0, 0, 0, 0, 0, 0, 0, 0, 0, 0, 0, 0, 0, 0, 0, 0, 0, 0, 0, 0, 0, 
1, 0, 0, 0, 0, 0, 0, 0, 0, 0, 0, 0, 0, 0, 0, 0, 0, 0, 0, 0, 0, 
0, 0, 0, 0, 0, 0, 0, 0, 0, 0, 0, 0, 0, 0, 0, 0, 0, 0, 0, 0, 0, 
0, 0, 0, 0, 0, 0, 0, 0, 0, 0, 0, 0, 0, 0, 0, 0, 0, 0, 0, 0, 0, 
0, 0, 0, 0, 0, 0, 0, 0, 0, 0, 0, 0, 0, 0, 0, 0, 0, 0, 0, 0, 0, 
0, 1, 0, 0, 0, 0, 0, 0, 0, 0, 0, 0, 0, 0, 0, 0, 0, 0, 0, 0, 0, 
0, 0, 0, 0, 0, 0, 0, 0, 0, 0, 0, 0, 0, 0, 0, 0, 0, 0, 0, 0, 0, 
0, 0, 0, 0, 0, 0, 0, 0, 0, 0, 0, 0, 0, 0, 0, 0, 0, 0, 0, 0, 0, 
0, 0, 0, 0, 0, 0, 0, 0, 0, 0, 0, 0, 0, 0, 0, 0, 0, 0, 0, 0, 0, 
0, 0, 41.751515151515, -41.2484848484847, 0, 0, 0, 0, 0, 0, 0, 
0, 0, 0, 0, 0, 0, 0, 0, 0, 0, 0, 0, 0, 0, 0, 0, 0, 0, 0, 0, 0, 
0, 0, 0, 0, 0, 0, 0, 0, 0, 0, 0, 0, 0, 0, 0, 0, 0, 0, 0, 0, 0, 
0, 0, 0, 0, 0, 0, 0, 0, 0, 0, 0, 0, 0, 0, 0, 0, 0, 0, 0, 0, 0, 
0, 0, 0, 0, 0, 0, 0, 0, 0, 0, 0, 0, -41.2484848484847, 41.751515151515, 
0, 0, 0, 0, 0, 0, 0, 0, 0, 0, 0, 0, 0, 0, 0, 0, 0, 0, 0, 0, 0, 
0, 0, 0, 0, 0, 0, 0, 0, 0, 0, 0, 0, 0, 0, 0, 0, 0, 0, 0, 0, 0, 
0, 0, 0, 0, 0, 0, 0, 0, 0, 0, 0, 0, 0, 0, 0, 0, 0, 0, 0, 0, 0, 
0, 0, 0, 0, 0, 0, 0, 0, 0, 0, 0, 0, 0, 0, 0, 0, 0, 0, 0, 0, 0, 
1, 0, 0, 0, 0, 0, 0, 0, 0, 0, 0, 0, 0, 0, 0, 0, 0, 0, 0, 0, 0, 
0, 0, 0, 0, 0, 0, 0, 0, 0, 0, 0, 0, 0, 0, 0, 0, 0, 0, 0, 0, 0, 
0, 0, 0, 0, 0, 0, 0, 0, 0, 0, 0, 0, 0, 0, 0, 0, 0, 0, 0, 0, 0, 
0, 0, 0, 0, 0, 0, 0, 0, 0, 0, 0, 0, 0, 0, 0, 0, 0, 0, 0, 0, 0, 
0, 41.751515151515, -41.2484848484847, 0, 0, 0, 0, 0, 0, 0, 0, 
0, 0, 0, 0, 0, 0, 0, 0, 0, 0, 0, 0, 0, 0, 0, 0, 0, 0, 0, 0, 0, 
0, 0, 0, 0, 0, 0, 0, 0, 0, 0, 0, 0, 0, 0, 0, 0, 0, 0, 0, 0, 0, 
0, 0, 0, 0, 0, 0, 0, 0, 0, 0, 0, 0, 0, 0, 0, 0, 0, 0, 0, 0, 0, 
0, 0, 0, 0, 0, 0, 0, 0, 0, 0, 0, -41.2484848484847, 41.751515151515, 
0, 0, 0, 0, 0, 0, 0, 0, 0, 0, 0, 0, 0, 0, 0, 0, 0, 0, 0, 0, 0, 
0, 0, 0, 0, 0, 0, 0, 0, 0, 0, 0, 0, 0, 0, 0, 0, 0, 0, 0, 0, 0, 
0, 0, 0, 0, 0, 0, 0, 0, 0, 0, 0, 0, 0, 0, 0, 0, 0, 0, 0, 0, 0, 
0, 0, 0, 0, 0, 0, 0, 0, 0, 0, 0, 0, 0, 0, 0, 0, 0, 0, 0, 0, 0, 
23.9005235602094, -11.7329842931937, -11.7329842931937, 0, 0, 
0, 0, 0, 0, 0, 0, 0, 0, 0, 0, 0, 0, 0, 0, 0, 0, 0, 0, 0, 0, 0, 
0, 0, 0, 0, 0, 0, 0, 0, 0, 0, 0, 0, 0, 0, 0, 0, 0, 0, 0, 0, 0, 
0, 0, 0, 0, 0, 0, 0, 0, 0, 0, 0, 0, 0, 0, 0, 0, 0, 0, 0, 0, 0, 
0, 0, 0, 0, 0, 0, 0, 0, 0, 0, 0, 0, 0, 0, 0, 0, -11.7329842931937, 
47.5113438045378, -35.4886561954627, 0, 0, 0, 0, 0, 0, 0, 0, 
0, 0, 0, 0, 0, 0, 0, 0, 0, 0, 0, 0, 0, 0, 0, 0, 0, 0, 0, 0, 0, 
0, 0, 0, 0, 0, 0, 0, 0, 0, 0, 0, 0, 0, 0, 0, 0, 0, 0, 0, 0, 0, 
0, 0, 0, 0, 0, 0, 0, 0, 0, 0, 0, 0, 0, 0, 0, 0, 0, 0, 0, 0, 0, 
0, 0, 0, 0, 0, 0, 0, 0, 0, 0, -11.7329842931937, -35.4886561954627, 
47.5113438045378, 0, 0, 0, 0, 0, 0, 0, 0, 0, 0, 0, 0, 0, 0, 0, 
0, 0, 0, 0, 0, 0, 0, 0, 0, 0, 0, 0, 0, 0, 0, 0, 0, 0, 0, 0, 0, 
0, 0, 0, 0, 0, 0, 0, 0, 0, 0, 0, 0, 0, 0, 0, 0, 0, 0, 0, 0, 0, 
0, 0, 0, 0, 0, 0, 0, 0, 0, 0, 0, 0, 0, 0, 0, 0, 0, 0, 0, 0, 0, 
0, 0, 0, 0, 0, 0, 1, 0, 0, 0, 0, 0, 0, 0, 0, 0, 0, 0, 0, 0, 0, 
0, 0, 0, 0, 0, 0,
 0, 0, 0, 0, 0, 0, 0, 0, 0, 0, 0, 0, 0, 0, 0, 
0, 0, 0, 0, 0, 0, 0, 0, 0, 0, 
 0, 0, 0, 0, 0, 0, 0, 0, 0, 0, 0, 
0, 0, 0, 0, 0, 0, 0, 0, 0, 0, 0, 0, 0, 0, 
 0, 0, 0, 0, 0, 0, 0, 
0, 0, 0, 0, 0, 0, 0, 1), .Dim = c(84, 84)),


SpeciesNumber = 
c(1, 1, 1, 1, 1, 1, 1, 1, 1, 1, 1, 1, 1, 1, 1, 1, 1, 1, 1, 1, 
1, 1, 1, 1, 1, 2, 2, 2, 3, 3, 3, 3, 3, 3, 3, 4, 4, 4, 4, 4, 4, 
4, 4, 4, 4, 4, 4, 4, 4, 4, 4, 4, 3, 3, 3, 3, 3, 3, 3, 3, 3, 3, 
3, 3, 3, 3, 3, 3, 5, 5, 5, 5, 5, 5, 5, 6, 6, 6, 6, 6, 6, 7, 7, 
7, 7, 7, 7, 7, 8, 8, 8, 8, 8, 8, 8, 8, 8, 8, 8, 8, 8, 8, 8, 8, 
8, 8, 8, 9, 9, 9, 9, 10, 10, 10, 11, 11, 11, 12, 12, 12, 12, 
12, 13, 13, 13, 13, 13, 13, 13, 13, 13, 13, 13, 13, 14, 14, 14, 
15, 15, 15, 15, 15, 15, 15, 15, 15, 15, 15, 15, 15, 15, 15, 15, 
15, 16, 16, 16, 16, 17, 17, 17, 17, 17, 17, 17, 17, 17, 17, 17, 
17, 17, 17, 17, 18, 18, 18, 18, 18, 18, 18, 18, 19, 19, 19, 19, 
19, 19, 19, 19, 19, 19, 19, 19, 20, 20, 20, 20, 20, 20, 20, 20, 
20, 20, 20, 21, 21, 21, 21, 21, 22, 22, 22, 22, 22, 22, 23, 23, 
23, 23, 23, 23, 23, 23, 23, 23, 23, 24, 24, 24, 24, 24, 24, 24, 
24, 24, 25, 25, 25, 25, 25, 25, 25, 25, 25, 26, 26, 26, 26, 26, 
26, 26, 26, 26, 26, 26, 26, 26, 26, 26, 26, 27, 27, 27, 27, 7, 
7, 7, 7, 28, 28, 28, 28, 28, 28, 28, 28, 28, 28, 28, 28, 28, 
28, 28, 28, 28, 3, 3, 3, 9, 9, 9, 9, 9, 9, 29, 29, 29, 29, 30, 
30, 30, 30, 31, 31, 31, 31, 31, 31, 31, 31, 31, 31, 32, 32, 32, 
32, 33, 33, 33, 33, 33, 33, 33, 33, 33, 33, 33, 34, 34, 34, 34, 
34, 34, 34, 34, 34, 34, 34, 34, 35, 35, 35, 35, 35, 35, 35, 35, 
35, 35, 35, 35, 35, 35, 35, 35, 35, 35, 35, 35, 35, 35, 35, 35, 
35, 35, 35, 35, 35, 35, 35, 35, 35, 36, 36, 36, 36, 36, 36, 4, 
4, 4, 4, 4, 4, 4, 4, 4, 4, 4, 4, 4, 4, 4, 4, 4, 4, 37, 37, 37, 
37, 38, 38, 38, 38, 38, 38, 38, 38, 39, 39, 39, 40, 40, 40, 40, 
40, 40, 40, 41, 41, 41, 41, 41, 41, 41, 42, 42, 42, 42, 43, 43, 
43, 43, 1, 1, 1, 1, 1, 1, 1, 1, 1, 1, 1, 1, 1, 1, 1, 44, 44, 
44, 44, 44, 44, 44, 44, 44, 44, 45, 45, 45, 45, 45, 45, 45, 45, 
45, 34, 34, 34, 34, 13, 13, 13, 13, 13, 13, 13, 13, 13, 13, 8, 
8, 8, 8, 8, 46, 46, 46, 46, 47, 47, 47, 47, 47, 47, 47, 47, 47, 
47, 47, 4, 4, 4, 4, 4, 4, 4, 4, 4, 4, 4, 4, 4, 4, 48, 48, 48, 
45, 45, 45, 45, 45, 45, 45, 45, 45, 49, 49, 49, 50, 50, 50, 50, 
50, 50, 51, 51, 51, 8, 8, 8, 8, 8, 8, 8, 8, 8, 4, 4, 4, 4, 4, 
4, 4, 4, 4, 4, 4, 4, 4, 4, 4, 4, 4, 4, 52, 52, 52, 52, 52, 52, 
53, 53, 53, 53, 24, 24, 24, 24, 24, 24, 24, 24, 24, 24, 54, 54, 
54, 54, 54, 55, 55, 55, 55, 55, 55, 55, 55, 55, 55, 55, 55, 55, 
55, 56, 56, 56, 56, 57, 57, 57, 57, 57, 57, 57, 57, 58, 58, 58, 
58, 58, 58, 58, 58, 58, 58, 58, 58, 58, 58, 58, 58, 59, 59, 59, 
59, 59, 59, 59, 59, 59, 59, 59, 60, 60, 60, 60, 60, 60, 60, 60, 
60, 60, 60, 60, 60, 60, 60, 60, 60, 60, 60, 60, 60, 60, 60, 60, 
29, 29, 29, 29, 29, 29, 61, 61, 61, 61, 61, 61, 61, 61, 61, 61, 
61, 61, 61, 62, 62, 62, 62, 63, 63, 63, 63, 63, 63, 63, 63, 64, 
64, 64, 64, 64, 41, 41, 41, 41, 41, 41, 41, 37, 37, 37, 37, 37, 
37, 61, 61, 61, 61, 61, 61, 61, 61, 61, 61, 61, 61, 61, 61, 61, 
64, 64, 64, 64, 64, 65, 65, 65, 66, 66, 66, 66, 67, 67, 67, 67, 
67, 67, 67, 67, 67, 68, 68, 68, 68, 68, 68, 68, 68, 68, 1, 1, 
1, 1, 1, 1, 1, 1, 1, 69, 69, 69, 69, 69, 69, 70, 70, 70, 70, 
70, 65, 65, 65, 65, 65, 65, 65, 65, 65, 65, 65, 71, 71, 71, 71, 
71, 71, 71, 71, 71, 71, 71, 72, 72, 72, 72, 4, 4, 4, 4, 4, 4, 
4, 4, 4, 4, 73, 73, 73, 73, 73, 73, 73, 73, 73, 73, 73, 73, 74, 
74, 74, 74, 74, 74, 74, 74, 75, 75, 75, 75, 75, 75, 76, 76, 76, 
76, 76, 76, 76, 76, 76, 76, 76, 76, 76, 77, 77, 77, 77, 77, 77, 
77, 77, 77, 78, 78, 78, 78, 78, 78, 78, 78, 78, 79, 79, 79, 79, 
79, 80, 80, 80, 80, 80, 80, 80, 80, 80, 80, 80, 80, 80, 80, 80, 
80, 67, 67, 67, 67, 21, 21, 21, 21, 21, 21, 81, 
81, 81, 81, 4, 
4, 4, 4, 4, 4, 4, 4, 4, 4, 4, 4, 82, 82, 82, 82, 82, 82, 82, 

82, 82, 82, 82, 83, 83, 83, 83, 83, 83, 83, 83, 83, 83, 83, 83, 
83, 83, 83, 
83, 83, 83, 83, 84, 84, 84, 84, 84, 84, 84)

)
