# Supplementary material for: Population Genetic Diversity in the Australian ‘Seascape’: A Bioregion Approach
Source: PLoS One. 2015 Sep 16;10(9):e0136275. doi: 10.1371/journal.pone.0136275 (PMC4574161; doi:10.1371/journal.pone.0136275)
Supplement: S2 Appendix — (ZIP) [file pone.0136275.s002.zip › Winbugs files/H3Ac_Z/SnR/SnR_Zmodel.txt]

# Bayesian model for Z transformed Heh data
# monitor bb, bs, tau, betaTau, sigma

  
model{     
  for (i in 1:nrows) {         
    # define distribution of genetic data
    Z[i] ~ dnorm(m[i], tau[i])    

    log(tau[i]) <- betaTau0 + betaTau1 * N[i]
    m[i] <- bb[Region[i]] +bs[SpeciesNumber[i]]	  
  }
  
 # priors##########################################
  
betaTau0 ~ dnorm(0, 0.0000001)
betaTau1 ~ dnorm(0, 0.0000001)
  
 tauRegion <- 1/(sigma*sigma)
 sigma ~dunif(0,100)
 
  for (s in 1:numSpecies) {meanspecies[s] <- 0 }
  bs[1:numSpecies] ~ dmnorm(meanspecies[], InvMat[,])

  for (p in 1:sumNumNeigh) {weights[p] <- 1 }

  bb[1:17] ~ car.normal(adj[], weights[], num[], tauRegion)


}
