# Supplementary material for: Population Genetic Diversity in the Australian ‘Seascape’: A Bioregion Approach
Source: PLoS One. 2015 Sep 16;10(9):e0136275. doi: 10.1371/journal.pone.0136275 (PMC4574161; doi:10.1371/journal.pone.0136275)
Supplement: S2 Appendix — (ZIP) [file pone.0136275.s002.zip › Winbugs files/H3Fc_H/SnMRL2/data.txt]

#H3c data for fish and sharks, min 5 per sample 3 pops per study

# Z score calculated for entire data set
# H corrected for extreme values 

# Regions renumbered so continuous
# latitude divided by biggest (largest absolute number) - 1 most southerly


list(
Numbeta = 6,

nrows = 299,

numSpecies = 33,

Region = c(2, 2, 1, 1, 1, 1, 2, 5, 4, 4, 3, 3, 16, 2, 2, 3, 3, 3, 3, 3, 16, 16, 15, 16, 16, 15, 2, 1, 1, 16, 15, 16, 17, 4, 16, 16, 16, 1, 1, 1, 1, 1, 1, 3, 3, 16, 16, 1, 1, 3, 3, 3, 2, 1, 16, 11, 11, 11, 13, 13, 11, 11, 11, 3, 2, 1, 1, 1, 1, 1, 1, 16, 16, 16, 16, 15, 14, 14, 13, 13, 13, 13, 13, 13, 13, 13, 16, 16, 16, 16, 16, 16, 16, 16, 16, 16, 3, 5, 16, 16, 3, 3, 15, 16, 16, 1, 1, 1, 1, 1, 3, 3, 14, 14, 14, 14, 14, 14, 14, 13, 13, 13, 13, 15, 15, 14, 13, 13, 13, 13, 13, 13, 13, 13, 11, 11, 11, 10, 10, 12, 15, 14, 13, 13, 13, 13, 13, 13, 13, 13, 11, 11, 11, 10, 10, 12, 14, 9, 10, 6, 16, 15, 15, 15, 15, 15, 14, 14, 16, 16, 16, 16, 16, 16, 16, 13, 12, 12, 16, 15, 15, 14, 13, 11, 9, 9, 9, 10, 10, 11, 13, 13, 9, 9, 9, 10, 10, 11, 13, 13, 6, 6, 7, 7, 7, 7, 7, 8, 9, 9, 11, 16, 16, 16, 16, 16, 16, 16, 16, 17, 1, 1, 1, 2, 2, 1, 17, 16, 16, 16, 16, 16, 13, 14, 14, 13, 14, 14, 16, 16, 17, 1, 1, 1, 2, 2, 2, 16, 16, 15, 15, 14, 7, 13, 12, 7, 8, 10, 13, 13, 12, 12, 12, 13, 13, 12, 12, 12, 12, 12, 11, 12, 11, 7, 7, 7, 7, 8, 9, 11, 12, 12, 12, 13, 14, 15, 15, 15, 15, 15, 14, 14, 13, 13, 13, 16, 2, 2, 2), 


sumNumNeigh = 38,


num =c(2, 2, 2, 2, 2, 2, 2, 2, 2, 2, 2, 2, 2, 3, 3, 3, 3),


adj =c(
2,3,
1,5,
1,4,
3,6,
2,8,
4,7,
6,9,
5,10,
7,12,
8,14,
12,13,
9,11,
11,15,
10,16,17,
13,16,17,
14,15,17,
14,15,16),


Heh = c(0.257, 0.853, 0.502, 0.111, 0.658, 0.522, 0.517, 0.71, 0.72, 0.73, 0.7, 0.72, 0.68, 0.984, 0.99999, 0.99999, 0.95, 0.987, 0.991, 0.983, 0.7847, 0.7778, 0.8277, 0.2313, 0.1947, 0.4111, 0.89, 0.88, 0.75, 0.76, 0.6, 0.95, 0.99999, 0.99999, 0.84, 0.77, 0.62, 0.74, 0.53, 0.45, 0.51, 0.53, 0.5, 0.000001, 0.43, 0.829, 0.781, 0.859, 0.86, 0.735, 0.735, 0.99999, 0.99999, 0.99999, 0.99999, 0.674, 0.65475, 0.66025, 0.6185, 0.793, 0.74, 0.611, 0.727, 0.9474, 0.8885, 0.7508, 0.9143, 0.9143, 0.8095, 0.7172, 0.8009, 0.6633, 0.8015, 0.727, 0.7835, 0.8, 0.789, 0.8, 0.79, 0.801, 0.813, 0.783, 0.79, 0.812, 0.796, 0.807, 0.948, 0.984, 0.967, 0.982, 0.804, 0.794, 0.662, 0.78, 0.98, 0.95, 0.61, 0.75, 0.84, 0.89, 0.69, 0.92, 0.22, 0.47, 0.000001, 0.91, 0.91, 0.87, 0.93, 0.83, 0.54, 0.76, 0.827142, 0.788571, 0.821428, 0.787142, 0.815714, 0.801428, 0.805714, 0.798571, 0.787142, 0.801428, 0.798571, 0.000001, 0.2, 0.4, 0.3, 0.2, 0.4, 0.6, 0.000001, 0.3, 0.2, 0.3, 0.2, 0.4, 0.000001, 0.000001, 0.3, 0.000001, 0.043, 0.021, 0.032, 0.014, 0.02, 0.034, 0.023, 0.044, 0.006, 0.017, 0.000001, 0.018, 0.000001, 0.025, 0.033, 0.000001, 0.45, 0.44, 0.45, 0.48, 0.2432, 0.1882, 0.1714, 0.1322, 0.1433, 0.1471, 0.2086, 0.1994, 0.752, 0.824, 0.766, 0.674, 0.728, 0.876, 0.824, 0.99999, 0.998, 0.998, 0.588, 0.582, 0.582, 0.628, 0.574, 0.588, 0.362666, 0.32, 0.373666, 0.337333, 0.334333, 0.335666, 0.330333, 0.328, 0.18, 0.237, 0.465, 0.611, 0.803, 0.724, 0.583, 0.501, 0.0104, 0.0238, 0.0297, 0.0215, 0.0267, 0.0222, 0.0175, 0.0247, 0.017, 0.0091, 0.0206, 0.793, 0.809, 0.795, 0.792, 0.8, 0.799, 0.4103, 0.7255, 0.8842, 0.9474, 0.8414, 0.9231, 0.4394, 0.7193, 0.83, 0.97, 0.83, 0.96, 0.25, 0.64, 0.67, 0.918, 0.871, 0.922, 0.525, 0.538, 0.576, 0.823, 0.5448, 0.7665, 0.9517, 0.8897, 0.7379, 0.8391, 0.9172, 0.8989, 0.796, 0.788, 0.79, 0.961, 0.807, 0.827142, 0.805714, 0.794285, 0.578, 0.547, 0.71, 0.595, 0.677, 0.66, 0.616, 0.793, 0.692307, 0.133333, 0.445977, 0.241666, 0.085, 0.087, 0.08, 0.078, 0.07, 0.081, 0.065, 0.093, 0.14, 0.108, 0.12, 0.071, 0.084, 0.079, 0.098, 0.079, 0.094, 0.097, 0.114, 0.066, 0.052, 0.046, 0.044, 0.041, 0.043, 0.044, 0.035, 0.043, 0.000001, 0.711, 0.897, 0.836),


N = c(15, 44, 22, 18, 27, 17, 26, 33, 53, 263, 25, 27, 7, 20, 14, 14, 16, 13, 21, 19, 64, 10, 60, 49, 20, 42, 41, 96, 9, 48, 6, 16, 13, 12, 41, 30, 46, 39, 45, 40, 27, 39, 46, 38, 47, 48, 48, 48, 48, 48, 48, 5, 5, 5, 5, 48, 20, 20, 20, 25, 22, 28, 22, 19, 57, 26, 21, 19, 21, 45, 22, 43, 17, 36, 27, 40, 40, 30, 30, 30, 30, 30, 30, 30, 30, 30, 30, 43, 51, 40, 42, 58, 45, 43, 17, 20, 19, 18, 20, 14, 20, 18, 25, 35, 52, 49, 21, 46, 21, 33, 22, 33, 16, 32, 32, 31, 32, 32, 32, 32, 31, 32, 32, 5, 10, 27, 31, 22, 9, 31, 24, 13, 21, 27, 19, 22, 6, 25, 6, 9, 10, 30, 26, 22, 9, 30, 21, 17, 27, 27, 26, 30, 5, 29, 8, 9, 111, 37, 18, 15, 101, 186, 200, 126, 228, 160, 160, 154, 35, 57, 51, 45, 41, 49, 45, 15, 23, 23, 48, 52, 50, 35, 52, 50, 52, 54, 52, 40, 52, 51, 53, 41, 94, 72, 103, 40, 57, 48, 57, 43, 24, 24, 93, 59, 46, 37, 105, 40, 58, 28, 55, 104, 83, 99, 99, 102, 83, 13, 18, 29, 20, 31, 27, 12, 19, 9, 9, 12, 11, 8, 10, 10, 80, 80, 80, 80, 80, 77, 30, 30, 30, 30, 30, 30, 30, 30, 30, 40, 97, 50, 572, 40, 48, 49, 52, 51, 58, 58, 60, 60, 59, 59, 24, 14, 15, 30, 
16, 60, 57, 53, 45, 45, 43, 17, 11, 13, 13, 24, 60, 58, 13, 24, 38, 12, 18, 37, 30, 29, 53, 53, 39, 56, 15, 15, 6, 5, 10, 14, 14),


Markerlat2 = structure(.Data=c(1, 1, 1, 1, 1, 1, 1, 1, 1, 1, 1, 1, 1, 1, 1, 1, 1, 
1, 1, 1, 1, 1, 1, 1, 1, 1, 1, 1, 1, 1, 1, 1, 1, 1, 1, 1, 1, 1, 
1, 1, 1, 1, 1, 1, 1, 1, 1, 1, 1, 1, 1, 1, 1, 1, 1, 1, 1, 1, 1, 
1, 1, 1, 1, 1, 1, 1, 1, 1, 1, 1, 1, 1, 1, 1, 1, 1, 1, 1, 1, 1, 
1, 1, 1, 1, 1, 1, 1, 1, 1, 1, 1, 1, 1, 1, 1, 1, 1, 1, 1, 1, 1, 
1, 1, 1, 1, 1, 1, 1, 1, 1, 1, 1, 1, 1, 1, 1, 1, 1, 1, 1, 1, 1, 
1, 1, 1, 1, 1, 1, 1, 1, 1, 1, 1, 1, 1, 1, 1, 1, 1, 1, 1, 1, 1, 
1, 1, 1, 1, 1, 1, 1, 1, 1, 1, 1, 1, 1, 1, 1, 1, 1, 1, 1, 1, 1, 
1, 1, 1, 1, 1, 1, 1, 1, 1, 1, 1, 1, 1, 1, 1, 1, 1, 1, 1, 1, 1, 
1, 1, 1, 1, 1, 1, 1, 1, 1, 1, 1, 1, 1, 1, 1, 1, 1, 1, 1, 1, 1, 
1, 1, 1, 1, 1, 1, 1, 1, 1, 1, 1, 1, 1, 1, 1, 1, 1, 1, 1, 1, 1, 
1, 1, 1, 1, 1, 1, 1, 1, 1, 1, 1, 1, 1, 1, 1, 1, 1, 1, 1, 1, 1, 
1, 1, 1, 1, 1, 1, 1, 1, 1, 1, 1, 1, 1, 1, 1, 1, 1, 1, 1, 1, 1, 
1, 1, 1, 1, 1, 1, 1, 1, 1, 1, 1, 1, 1, 1, 1, 1, 1, 1, 1, 1, 1, 
1, 1, 1, 1, 1, 1, 1, 1, 1, 0, 0, 0, 0, 0, 0, 0, 1, 1, 1, 1, 1, 
1, 0, 0, 0, 0, 0, 0, 0, 0, 0, 0, 0, 0, 0, 0, 0, 0, 0, 0, 0, 0, 
0, 0, 0, 0, 0, 0, 0, 0, 0, 0, 0, 0, 1, 1, 1, 1, 1, 1, 0, 0, 0, 
0, 1, 1, 1, 1, 0, 0, 0, 0, 0, 0, 0, 0, 0, 0, 0, 0, 0, 0, 0, 0, 
1, 1, 1, 1, 1, 1, 1, 1, 1, 1, 1, 0, 0, 0, 0, 0, 0, 0, 0, 0, 0, 
0, 0, 0, 0, 0, 0, 0, 0, 0, 0, 0, 0, 0, 0, 0, 0, 1, 1, 1, 1, 1, 
1, 1, 1, 1, 1, 1, 0, 0, 0, 0, 0, 0, 0, 0, 0, 0, 0, 0, 0, 0, 0, 
0, 0, 1, 1, 1, 1, 1, 1, 1, 1, 1, 1, 1, 1, 1, 1, 1, 1, 1, 1, 1, 
1, 0, 0, 0, 0, 0, 0, 0, 0, 1, 1, 1, 1, 1, 1, 1, 0, 0, 0, 1, 1, 
1, 1, 1, 1, 0, 0, 0, 0, 0, 0, 0, 0, 0, 0, 0, 0, 0, 0, 0, 0, 0, 
0, 0, 0, 0, 0, 0, 0, 0, 0, 0, 1, 1, 1, 1, 1, 1, 0, 0, 0, 0, 0, 
0, 0, 0, 0, 0, 0, 0, 0, 0, 0, 1, 1, 1, 0, 0, 0, 0, 0, 0, 0, 0, 
0, 0, 0, 0, 1, 1, 1, 1, 1, 1, 1, 1, 0, 0, 0, 0, 0, 0, 0, 0, 0, 
0, 0, 0, 0, 0, 0, 0, 0, 0, 0, 0, 0, 0, 0, 0, 0, 0, 0, 0, 0, 0, 
0, 0, 0, 0, 0, 0, 0, 0, 0, 0, 0, 0, 0, 0, 0, 0, 0, 0, 0, 0, 0, 
0, 0, 0, 0, 0, 0, 0, 0, 0, 0, 0, 0, 0, 0, 0, 0, 0, 0, 0, 0, 0, 
0, 0, 0, 0, 0, 0, 0, 0, 0, 0, 0, 0, 0, 0, 0, 0, 0, 0, 0, 0, 0, 
0, 0, 0, 0, 0, 0, 0, 0, 0, 0, 0, 0, 0, 0, 0, 0, 0, 0, 0, 0, 0, 
0, 0, 0, 0, 0, 0, 0, 0, 0, 0, 0, 0, 0, 0, 0, 0, 0, 0, 0, 0, 0, 
0, 0, 0, 0, 0, 0, 0, 0, 0, 0, 0, 0, 0, 0, 0, 0, 0, 0, 0, 0, 0, 
0, 0, 0, 0, 0, 0, 0, 0, 0, 0, 0, 0, 0, 0, 0, 0, 0, 0, 0, 0, 0, 
0, 0, 0, 0, 0, 0, 0, 0, 0, 0, 0, 0, 0, 0, 0, 0, 0, 0, 0, 0, 0, 
0, 0, 0, 0, 0, 0, 0, 0, 0, 0, 0, 0, 0, 0, 0, 0, 0, 0, 0, 0, 0, 
0, 0, 0, 0, 0, 0, 0, 0, 0, 0, 0, 0, 0, 0, 0, 0, 0, 1, 1, 1, 1, 
1, 1, 1, 1, 0, 0, 0, 0, 0, 0, 0, 0, 0, 0, 0, 0, 0, 0, 0, 0, 0, 
0, 0, 0, 0, 0, 0, 0, 0, 0, 0, 0, 0, 0, 0, 0, 0, 0, 0, 0, 0, 0, 
0, 0, 0, 0, 0, 0, 0, 0, 0, 0, 0, 0, 0, 0, 0, 0, 0, 1, 1, 1, 1, 
1, 1, 1, 1, 1, 1, 1, 1, 0, 0, 0, 0, 0, 0, 0, 0, 0, 0, 0, 0, 0, 
0, 0, 0, 0, 0, 0, 0, 0, 0, 0, 0, 0, 0, 0, 0, 0, 0, 0, 0, 1, 1, 
1, 1, 1, 1, 1, 0, 0, 0, 0, 0, 0, 1, 1, 1, 1, 1, 1, 1, 1, 1, 1, 
1, 1, 1, 1, 1, 1, 1, 1, 1, 1, 1, 1, 1, 1, 1, 1, 1, 1, 1, 1, 1, 
1, 0, 0, 0, 0, 0, 0, 1, 1, 1, 1, 0, 0, 0, 0, 1, 1, 1, 1, 1, 1, 
1, 1, 1, 1, 1, 1, 1, 1, 1, 1, 0, 0, 0, 0, 0, 0, 0, 0, 0, 0, 0, 
1, 1, 1, 1, 1, 1, 1, 1, 1, 1, 1, 1, 1, 1, 1, 1, 1, 1, 1, 1, 1, 
1, 1, 1, 1, 1, 0, 0, 0, 0, 0, 0, 0, 0, 0, 0, 0, 1, 1, 1, 1, 1, 
1, 1, 1, 1, 1, 1, 1, 1, 1, 1, 1, 1, 0, 0, 0, 0, 0, 0, 0, 0, 0, 
0, 0, 0, 0, 0, 0, 0, 0, 0, 0, 0, 0, 0, 0, 0, 0, 0, 0, 0, 0, 0, 
0, 0, 0, 0, 0, 1, 1, 1, 0, 0, 0, 0, 0, 0, 0, 0, 0, 0, 0, 0, 0, 
0, 0, 0, 0, 0, 0, 0, 0, 0, 0, 0, 0, 0, 0, 0, 0, 0, 0, 0, 0, 0, 
0, 0, 0, 0, 0, 1, 1, 1, 1, 1, 1, 1, 1, 1, 1, 1, 1, 1, 1, 1, 0, 
0, 0, 1, 1, 1, 1, 1, 1, 1, 1, 1, 1, 1, 1, 0, 0, 0, 0, 0, 0, 0, 
0, 0, 0, 0, 0, 0, 0, 0, 0, 0, 0, 0, 0, 0, 0, 0, 0, 0, 0, 0, 0, 
0, 0, 0, 0, 0, 0, 0, 0, 0, 0, 0, 0, 0, 0, 0, 0, 0, 0, 0, 0, 1, 
1, 1, 1, 0.362573874140553, 0.321117227760616, 0.276224947702784, 
0.308977988765386, 0.351808888616481, 0.312871706933668, 0.253549765428675, 
0.581515356320563, 0.547319349113245, 0.501717038095314, 0.474873286958692, 
0.403114351539718, 0.392280653342088, 0.327484602176982, 0.360649919280932, 
0.386279746518031, 0.428469328082586, 0.456412481996134, 0.476591103797639, 
0.501648325421756, 0.441077531074848, 0.484247459257278, 0.571208455286877, 
0.441077531074848, 0.484247459257278, 0.62986617428081, 0.362573874140553, 
0.258359652577728, 0.312871706933668, 0.441077531074848, 0.628720963054844, 
0.536937047372441, 0.335960150130779, 0.530622169438673, 0.529957946927614, 
0.440425333281661, 0.539119636735334, 0.305611067761049, 0.402037852987311, 
0.310283529562986, 0.311382932339913, 0.308977988765386, 0.338295396150093, 
0.411749244183495, 0.448441811863417, 0.440425333281661, 0.539119636735334, 
0.305611067761049, 0.310283529562986, 0.411749244183495, 0.448441811863417, 
0.343792410034726, 0.343792410034726, 0.312642664688475, 0.383264015988248, 
0.876998175999176, 0.875486497180902, 0.886176562986572, 0.867886875485398, 
0.867886875485398, 0.886176562986572, 0.875486497180902, 0.876998175999176, 
0.452358434256218, 0.281034834851838, 0.321117227760616, 0.352266973106867, 
0.37448407089059, 0.388455647847365, 0.346999001467428, 0.25240455420271, 
0.377530332751658, 0.387585287315631, 0.441066651568202, 0.484247459257278, 
0.641730562581808, 0.736943423908547, 0.7785374956356, 0.826117036739384, 
0.826117036739384, 0.826117036739384, 0.831182512129848, 0.831182512129848, 
0.831182512129848, 0.833019774499664, 0.833019774499664, 0.429014448626145, 
0.463475114147784, 0.530996264137747, 0.536937047372441, 0.429014448626145, 
0.463475114147784, 0.530996264137747, 0.536937047372441, 0.508651910482595, 
0.421669430290397, 0.468631885777182, 0.634653157205344, 0.530919924357424, 
0.502862249321279, 0.323224416416392, 0.468631885777182, 0.627369613808206, 
0.539073828286296, 0.440425333281661, 0.402633362824813, 0.402266895232504, 
0.324552861438512, 0.280347708116259, 0.308977988765386, 0.411749244183495, 
0.448441811863417, 0.742715517529657, 0.749796931145412, 0.75134795942141, 
0.763033419920464, 0.767475281989941, 0.770301983954766, 0.774299504068569, 
0.792400918844194, 0.796929839871069, 0.801643300234896, 0.806841711744471, 
0.661405291443889, 0.674208752950179, 0.768780295990377, 0.79887644700874, 
0.818047282931396, 0.859984918026238, 0.865305638094746, 0.865890291329826, 
0.87372933088423, 0.879146042557698, 0.885397956778262, 0.886176562986572, 
0.881583991119757, 0.887860069297189, 0.879617915391245, 0.871828829950517, 
0.940387610023878, 0.674208752950179, 0.768780295990377, 0.79887644700874, 
0.818047282931396, 0.859984918026238, 0.865305638094746, 0.865890291329826, 
0.87372933088423, 0.879146042557698, 0.885397956778262, 0.886176562986572, 
0.881583991119757, 0.887860069297189, 0.879617915391245, 0.871828829950517, 
0.940387610023878, 0.747227420717714, 0.813787097170806, 0.878606052560431, 
0.659381474165363, 0.496582643893271, 0.579378369268687, 0.621329220101077, 
0.630034680660598, 0.661405291443889, 0.6939708614288, 0.736943423908547, 
0.775353808427417, 0.538436449526373, 0.536722320267573, 0.536937047372441, 
0.540517802216891, 0.541361502231284, 0.509981638141287, 0.51381408750898, 
0.929911515483668, 0.997089605998781, 0.997478977815609, 0.539073828286296, 
0.566497812142665, 0.640936541830397, 0.780337767682817, 0.865397942119559, 
0.886176562986572, 0.796783481876391, 0.805408456990951, 0.81462477337415, 
0.876348177011543, 0.879617915391245, 0.867127165262317, 0.87372933088423, 
0.866781929886138, 0.796783481876391, 0.805408456990951, 0.81462477337415, 
0.876348177011543, 0.879617915391245, 0.867127165262317, 0.87372933088423, 
0.866781929886138, 0.694020907159375, 0.731400601574876, 0.762913791155799, 
0.802545909914753, 0.801266113465513, 0.775601975700083, 0.779150137833042, 
0.73783739869576, 0.761384842552238, 0.758652047907942, 0.872466781316053, 
0.508651910482595, 0.509981638141287, 0.466100968967799, 0.466126598795036, 
0.424109898317153, 0.421669430290397, 0.539073828286296, 0.415329930315271, 
0.329778849634407, 0.290320184567738, 0.402633362824813, 0.399636619897156, 
0.28657664939963, 0.305084270597105, 0.402633362824813, 0.334836858247678, 
0.417189318165973, 0.452358434256218, 0.452358434256218, 0.536722320267573, 
0.505314490119438, 0.801647858175576, 0.767291521396623, 0.710030960098367, 
0.801647858175576, 0.767291521396623, 0.710030960098367, 0.539073828286296, 
0.449784457504739, 0.329778849634407, 0.3479151704482, 0.402633362824813, 
0.402040372452008, 0.285432445959544, 0.266769396694481, 0.305084270597105, 
0.386221523979303, 0.539073828286296, 0.567012630397186, 0.640936541830397, 
0.780337767682817, 0.807795397845006, 0.849197028277647, 0.990555946912405, 
0.807795397845006, 0.731155388947172, 0.878294875766112, 0.914955171393686, 
0.849197028277647, 0.977519847197673, 0.990555946912405, 1, 0.832186816566571, 
0.845929351278152, 0.985295190103689, 0.985295190103689, 0.98397673132346, 
0.984993930838587, 0.988127297465501, 0.942184102874049, 0.966609374039454, 
0.883744913086255, 0.763040978314555, 0.786521450218538, 0.787528869629795, 
0.775601975700083, 0.770202579620352, 0.790195745915925, 0.904716868512436, 
0.973429542070342, 0.986026865555958, 0.967703485940517, 0.849197028277647, 
0.754465155665813, 0.673985642899136, 0.604158335254998, 0.610399255447793, 
0.645204560835773, 0.673985642899136, 0.707113557404446, 0.753908766243791, 
0.818062743282947, 0.865890291329826, 0.867923568053078, 0.387594311580092, 
0.285432445959544, 0.390058943563716, 0.34333432554434, 0.13145981420929, 
0.103116273964664, 0.0763002217334059, 0.0954673975415031, 0.123769494109564, 
0.0978887049995868, 0.0642874835489361, 0.338160109636631, 0.299558469913746, 
0.251719986315135, 0.225504638666952, 0.162501180417288, 0.153884110986496, 
0.107246164663016, 0.130068364277343, 0.149212042570034, 0.183585965107542, 
0.208312353721872, 0.227139080219052, 0.251651042398452, 0.194549388419084, 
0.234495601797129, 0.32627909939122, 0.194549388419084, 0.234495601797129, 
0.396731397503143, 0.13145981420929, 0.0667497100800845, 0.0978887049995868, 
0.194549388419084, 0.395290049384611, 0.288301392841035, 0.112869222475895, 
0.281559886699804, 0.280855425511731, 0.193974474196262, 0.290649982713639, 
0.0933981247380484, 0.161634435234647, 0.0962758687180647, 0.0969593305526028, 
0.0954673975415031, 0.114443775056348, 0.169537440085679, 0.201100058627344, 
0.193974474196262, 0.290649982713639, 0.0933981247380484, 0.0962758687180647, 
0.169537440085679, 0.201100058627344, 0.118193221197485, 0.118193221197485, 
0.0977454357835099, 0.14689130595144, 0.769125800705882, 0.766476606746086, 
0.785308900786693, 0.753227628639806, 0.753227628639806, 0.785308900786693, 
0.766476606746086, 0.769125800705882, 0.204628153042737, 0.0789805784001996, 
0.103116273964664, 0.124092020341874, 0.140238319350789, 0.150897790344516, 
0.120408307019392, 0.0637080589822687, 0.142529152147577, 0.15022235494354, 
0.194539791125586, 0.234495601797129, 0.411818114951564, 0.543085610042053, 
0.606120632110552, 0.68246935839106, 0.68246935839106, 0.68246935839106, 
0.690864368470485, 0.690864368470485, 0.690864368470485, 0.693921944707471, 
0.693921944707471, 0.184053397129995, 0.214809181434301, 0.281957032528244, 
0.288301392841035, 0.184053397129995, 0.214809181434301, 0.281957032528244, 
0.288301392841035, 0.258726766037594, 0.177805108441428, 0.219615844367078, 
0.402784629950711, 0.281875966079693, 0.252870441792456, 0.104474023367717, 
0.219615844367078, 0.393592632329857, 0.290600592343243, 0.193974474196262, 
0.162113624859617, 0.161818654999998, 0.105334559867926, 0.0785948374460389, 
0.0954673975415031, 0.169537440085679, 0.201100058627344, 0.551626339979346, 
0.562195437955077, 0.564523756126717, 0.582219999915519, 0.589018308465539, 
0.593365146484649, 0.599539722000832, 0.627899216185123, 0.635097169676928, 
0.642631980811496, 0.650993547810748, 0.437456959549975, 0.454557442554635, 
0.591023143503052, 0.638203577585309, 0.66920135711144, 0.739574059232596, 
0.748753847318555, 0.74976599661925, 0.763402943647405, 0.772897764144862, 
0.783929541867122, 0.785308900786693, 0.77719033339864, 0.78829550265241, 
0.773727677077239, 0.760085508732887, 0.884328857086421, 0.454557442554635, 
0.591023143503052, 0.638203577585309, 0.66920135711144, 0.739574059232596, 
0.748753847318555, 0.74976599661925, 0.763402943647405, 0.772897764144862, 
0.783929541867122, 0.785308900786693, 0.77719033339864, 0.78829550265241, 
0.773727677077239, 0.760085508732887, 0.884328857086421, 0.558348818272448, 
0.662249439521687, 0.771948595595823, 0.434783928472488, 0.246594322216031, 
0.335679294776443, 0.386049999751413, 0.396943698835102, 0.437456959549975, 
0.481595556512231, 0.543085610042053, 0.601173528242899, 0.289913810178566, 
0.288070849073407, 0.288301392841035, 0.292159494513378, 0.293072276098112, 
0.260081271241271, 0.264004916522685, 0.864735426629132, 0.994187682390805, 
0.994964311184073, 0.290600592343243, 0.320919771162427, 0.410799650653509, 
0.608927031672202, 0.748913598224767, 0.785308900786693, 0.634863916991065, 
0.648682782592545, 0.663613521394886, 0.767986127351454, 0.773727677077239, 
0.751909520735862, 0.763402943647405, 0.751310913977137, 0.634863916991065, 
0.648682782592545, 0.663613521394886, 0.767986127351454, 0.773727677077239, 
0.751909520735862, 0.763402943647405, 0.751310913977137, 0.481665019574322, 
0.534946839984091, 0.582037452735715, 0.644079937520899, 0.642027384588128, 
0.601558424709873, 0.607074937285249, 0.544404026914126, 0.579706878468296, 
0.575552929794914, 0.761198284499993, 0.258726766037594, 0.260081271241271, 
0.217250113272721, 0.217274006104229, 0.179869205850586, 0.177805108441428, 
0.290600592343243, 0.172498951015688, 0.108754089666193, 0.0842858095674456, 
0.162113624859617, 0.159709427962824, 0.0821261759811184, 0.0930764121657675, 
0.162113624859617, 0.112115721641176, 0.174046927191789, 0.204628153042737, 
0.204628153042737, 0.288070849073407, 0.255342733924668, 0.642639288517488, 
0.588736278807144, 0.504143964298209, 0.642639288517488, 0.588736278807144, 
0.504143964298209, 0.290600592343243, 0.202306058212832, 0.108754089666193, 
0.121044965828, 0.162113624859617, 0.161636461081349, 0.0814716812064478, 
0.0711659110127372, 0.0930764121657675, 0.149167065584895, 0.290600592343243, 
0.321503323029936, 0.410799650653509, 0.608927031672202, 0.652533404779571, 
0.721135592835587, 0.981201083963532, 0.652533404779571, 0.534588202786491, 
0.77140188879701, 0.83714296566005, 0.721135592835587, 0.955545051665361, 
0.981201083963532, 1, 0.692534897667203, 0.715596467353875, 0.970806611641465, 
0.970806611641465, 0.968210207786001, 0.970213043788851, 0.976395555996475, 
0.887710883708577, 0.934333681980945, 0.781005071405833, 0.582231534587233, 
0.618615991653873, 0.620201720500383, 0.601558424709873, 0.593212013653845, 
0.624409316863625, 0.818512612170948, 0.947565073375276, 0.972248979598108, 
0.936450036701428, 0.721135592835587, 0.56921767111384, 0.454256646834162, 
0.36500729405809, 0.37258725105122, 0.416288925323283, 0.454256646834162, 
0.50000958306517, 0.568378427819234, 0.669226651947621, 0.74976599661925, 
0.753291319981985, 0.150229350369245, 0.0814716812064478, 0.152145979454042, 
0.117878459096987), .Dim = c(299, 6)),

InvMat =
structure(.Data=c(18.8387096774194, -13.1612903225806, -3.74193548387097, 
-0.903225806451613, -0.903225806451613, 0, 0, 0, 0, 0, 0, 0, 
0, 0, 0, 0, 0, 0, 0, 0, 0, 0, 0, 0, 0, 0, 0, 0, 0, 0, 0, 0, 0, 
-13.1612903225806, 18.8387096774194, -3.74193548387097, -0.903225806451613, 
-0.903225806451613, 0, 0, 0, 0, 0, 0, 0, 0, 0, 0, 0, 0, 0, 0, 
0, 0, 0, 0, 0, 0, 0, 0, 0, 0, 0, 0, 0, 0, -3.74193548387097, 
-3.74193548387097, 10.3870967741935, -1.35483870967742, -1.35483870967742, 
0, 0, 0, 0, 0, 0, 0, 0, 0, 0, 0, 0, 0, 0, 0, 0, 0, 0, 0, 0, 0, 
0, 0, 0, 0, 0, 0, 0, -0.903225806451613, -0.903225806451613, 
-1.35483870967742, 5.74193548387097, -2.25806451612903, 0, 0, 
0, 0, 0, 0, 0, 0, 0, 0, 0, 0, 0, 0, 0, 0, 0, 0, 0, 0, 0, 0, 0, 
0, 0, 0, 0, 0, -0.903225806451613, -0.903225806451613, -1.35483870967742, 
-2.25806451612903, 5.74193548387097, 0, 0, 0, 0, 0, 0, 0, 0, 
0, 0, 0, 0, 0, 0, 0, 0, 0, 0, 0, 0, 0, 0, 0, 0, 0, 0, 0, 0, 0, 
0, 0, 0, 0, 16.3334981687555, -15.6665018312445, -0.0220573868000554, 
-0.0220573868000558, -0.0152704985538846, -0.0152704985538846, 
-0.0152704985538847, -0.0152704985538846, -0.0152704985538847, 
-0.0152704985538846, -0.0220573868000556, -0.0220573868000555, 
-0.0129749334117974, -0.0129749334117975, -0.019462400117696, 
-0.0431557567827174, -0.0220573868000556, -0.0220573868000555, 
-0.0220573868000555, -0.0220573868000556, -0.0431557567827174, 
-0.0431557567827174, -0.0431557567827174, -0.0431557567827174, 
-0.01635887415826, -0.00833376608062305, -0.00833376608062299, 
-0.01635887415826, 0, 0, 0, 0, 0, -15.6665018312445, 16.3334981687555, 
-0.0220573868000554, -0.0220573868000558, -0.0152704985538846, 
-0.0152704985538846, -0.0152704985538847, -0.0152704985538846, 
-0.0152704985538847, -0.0152704985538846, -0.0220573868000556, 
-0.0220573868000555, -0.0129749334117974, -0.0129749334117975, 
-0.019462400117696, -0.0431557567827173, -0.0220573868000556, 
-0.0220573868000555, -0.0220573868000555, -0.0220573868000556, 
-0.0431557567827174, -0.0431557567827174, -0.0431557567827174, 
-0.0431557567827174, -0.01635887415826, -0.008333766080623, -0.00833376608062305, 
-0.01635887415826, 0, 0, 0, 0, 0, -0.0220573868000555, -0.0220573868000555, 
16.3334981687555, -15.6665018312445, -0.0152704985538846, -0.0152704985538846, 
-0.0152704985538846, -0.0152704985538847, -0.0152704985538846, 
-0.0152704985538846, -0.0220573868000556, -0.0220573868000555, 
-0.0129749334117975, -0.0129749334117972, -0.0194624001176961, 
-0.0431557567827173, -0.0220573868000556, -0.0220573868000555, 
-0.0220573868000555, -0.0220573868000555, -0.0431557567827174, 
-0.0431557567827173, -0.0431557567827173, -0.0431557567827173, 
-0.0163588741582601, -0.00833376608062306, -0.00833376608062305, 
-0.0163588741582601, 0, 0, 0, 0, 0, -0.0220573868000551, -0.0220573868000551, 
-15.6665018312445, 16.3334981687555, -0.0152704985538846, -0.0152704985538846, 
-0.0152704985538846, -0.0152704985538846, -0.0152704985538846, 
-0.0152704985538846, -0.0220573868000557, -0.0220573868000555, 
-0.0129749334117974, -0.0129749334117974, -0.0194624001176961, 
-0.0431557567827174, -0.0220573868000556, -0.0220573868000556, 
-0.0220573868000555, -0.0220573868000556, -0.0431557567827174, 
-0.0431557567827174, -0.0431557567827174, -0.0431557567827174, 
-0.01635887415826, -0.008333766080623, -0.008333766080623, -0.01635887415826, 
0, 0, 0, 0, 0, -0.0152704985538846, -0.0152704985538846, -0.0152704985538847, 
-0.0152704985538845, 10.820197347155, -5.179802652845, -5.17980265284499, 
-0.0105718836142279, -0.0105718836142278, -0.0105718836142278, 
-0.0152704985538847, -0.0152704985538847, -0.00898264620816742, 
-0.00898264620816743, -0.0134739693122512, -0.0298770623880352, 
-0.0152704985538847, -0.0152704985538846, -0.0152704985538847, 
-0.0152704985538847, -0.0298770623880352, -0.0298770623880352, 
-0.0298770623880352, -0.0298770623880352, -0.0113253744172568, 
-0.00576953036350821, -0.00576953036350819, -0.0113253744172568, 
0, 0, 0, 0, 0, -0.0152704985538847, -0.0152704985538847, -0.0152704985538849, 
-0.0152704985538848, -5.17980265284499, 10.820197347155, -5.179802652845, 
-0.0105718836142278, -0.0105718836142278, -0.0105718836142278, 
-0.0152704985538846, -0.0152704985538846, -0.0089826462081674, 
-0.00898264620816745, -0.0134739693122511, -0.0298770623880351, 
-0.0152704985538847, -0.0152704985538845, -0.0152704985538846, 
-0.0152704985538846, -0.0298770623880351, -0.0298770623880351, 
-0.0298770623880351, -0.0298770623880351, -0.011325374417257, 
-0.00576953036350828, -0.00576953036350827, -0.011325374417257, 
0, 0, 0, 0, 0, -0.0152704985538847, -0.0152704985538847, -0.0152704985538844, 
-0.0152704985538846, -5.179802652845, -5.179802652845, 10.820197347155, 
-0.0105718836142278, -0.0105718836142278, -0.0105718836142278, 
-0.0152704985538845, -0.0152704985538846, -0.0089826462081674, 
-0.00898264620816745, -0.0134739693122511, -0.0298770623880351, 
-0.0152704985538847, -0.0152704985538845, -0.0152704985538846, 
-0.0152704985538846, -0.0298770623880351, -0.0298770623880351, 
-0.0298770623880351, -0.0298770623880351, -0.011325374417257, 
-0.00576953036350828, -0.00576953036350827, -0.011325374417257, 
0, 0, 0, 0, 0, -0.0152704985538844, -0.0152704985538844, -0.0152704985538843, 
-0.0152704985538844, -0.0105718836142279, -0.0105718836142278, 
-0.0105718836142276, 10.820197347155, -5.179802652845, -5.17980265284499, 
-0.0152704985538847, -0.0152704985538846, -0.00898264620816747, 
-0.00898264620816736, -0.0134739693122512, -0.0298770623880352, 
-0.0152704985538846, -0.0152704985538846, -0.0152704985538846, 
-0.0152704985538847, -0.0298770623880351, -0.0298770623880351, 
-0.0298770623880351, -0.0298770623880352, -0.011325374417257, 
-0.00576953036350825, -0.00576953036350827, -0.011325374417257, 
0, 0, 0, 0, 0, -0.0152704985538846, -0.0152704985538845, -0.0152704985538844, 
-0.0152704985538847, -0.0105718836142278, -0.0105718836142278, 
-0.0105718836142278, -5.179802652845, 10.820197347155, -5.179802652845, 
-0.0152704985538846, -0.0152704985538846, -0.0089826462081674, 
-0.0089826462081674, -0.0134739693122511, -0.0298770623880351, 
-0.0152704985538846, -0.0152704985538846, -0.0152704985538846, 
-0.0152704985538846, -0.0298770623880351, -0.0298770623880351, 
-0.0298770623880351, -0.0298770623880351, -0.0113253744172569, 
-0.00576953036350825, -0.00576953036350824, -0.0113253744172569, 
0, 0, 0, 0, 0, -0.0152704985538847, -0.0152704985538847, -0.0152704985538841, 
-0.0152704985538846, -0.0105718836142277, -0.0105718836142277, 
-0.0105718836142277, -5.17980265284499, -5.179802652845, 10.820197347155, 
-0.0152704985538846, -0.0152704985538846, -0.0089826462081674, 
-0.00898264620816741, -0.0134739693122511, -0.0298770623880351, 
-0.0152704985538846, -0.0152704985538846, -0.0152704985538846, 
-0.0152704985538846, -0.0298770623880351, -0.0298770623880351, 
-0.0298770623880351, -0.0298770623880351, -0.0113253744172569, 
-0.00576953036350824, -0.00576953036350824, -0.0113253744172569, 
0, 0, 0, 0, 0, -0.022057386800056, -0.022057386800056, -0.0220573868000561, 
-0.0220573868000555, -0.0152704985538846, -0.0152704985538846, 
-0.0152704985538846, -0.0152704985538847, -0.0152704985538847, 
-0.0152704985538846, 16.3334981687555, -15.6665018312445, -0.0129749334117976, 
-0.0129749334117973, -0.0194624001176962, -0.0431557567827176, 
-0.0220573868000557, -0.0220573868000556, -0.0220573868000556, 
-0.0220573868000557, -0.0431557567827176, -0.0431557567827176, 
-0.0431557567827176, -0.0431557567827176, -0.01635887415826, 
-0.00833376608062303, -0.00833376608062299, -0.01635887415826, 
0, 0, 0, 0, 0, -0.0220573868000561, -0.0220573868000561, -0.0220573868000554, 
-0.0220573868000558, -0.0152704985538847, -0.0152704985538846, 
-0.0152704985538846, -0.0152704985538845, -0.0152704985538847, 
-0.0152704985538846, -15.6665018312445, 16.3334981687555, -0.0129749334117974, 
-0.0129749334117973, -0.019462400117696, -0.0431557567827172, 
-0.0220573868000555, -0.0220573868000554, -0.0220573868000555, 
-0.0220573868000554, -0.0431557567827172, -0.0431557567827172, 
-0.0431557567827172, -0.0431557567827172, -0.01635887415826, 
-0.00833376608062301, -0.00833376608062305, -0.01635887415826, 
0, 0, 0, 0, 0, -0.012974933411797, -0.012974933411797, -0.0129749334117973, 
-0.0129749334117971, -0.00898264620816726, -0.00898264620816739, 
-0.00898264620816742, -0.00898264620816741, -0.0089826462081672, 
-0.00898264620816729, -0.0129749334117972, -0.0129749334117971, 
18.3975964443983, -13.6024035556017, -4.40360533340256, -0.0253857392839514, 
-0.0129749334117974, -0.0129749334117974, -0.0129749334117974, 
-0.0129749334117974, -0.0253857392839514, -0.0253857392839514, 
-0.0253857392839514, -0.0253857392839514, -0.00962286715191774, 
-0.00490221534154299, -0.00490221534154301, -0.00962286715191774, 
0, 0, 0, 0, 0, -0.0129749334117972, -0.0129749334117972, -0.0129749334117974, 
-0.0129749334117977, -0.00898264620816744, -0.0089826462081675, 
-0.00898264620816752, -0.00898264620816707, -0.00898264620816749, 
-0.00898264620816756, -0.0129749334117975, -0.0129749334117975, 
-13.6024035556017, 18.3975964443983, -4.40360533340257, -0.0253857392839514, 
-0.0129749334117974, -0.0129749334117974, -0.0129749334117974, 
-0.0129749334117974, -0.0253857392839514, -0.0253857392839514, 
-0.0253857392839514, -0.0253857392839514, -0.00962286715191756, 
-0.0049022153415429, -0.00490221534154291, -0.00962286715191756, 
0, 0, 0, 0, 0, -0.0194624001176961, -0.0194624001176961, -0.0194624001176963, 
-0.019462400117696, -0.0134739693122511, -0.0134739693122512, 
-0.0134739693122511, -0.0134739693122511, -0.0134739693122512, 
-0.013473969312251, -0.0194624001176961, -0.019462400117696, 
-4.40360533340257, -4.40360533340257, 9.39459199989615, -0.0380786089259272, 
-0.0194624001176961, -0.0194624001176961, -0.019462400117696, 
-0.0194624001176962, -0.0380786089259271, -0.0380786089259272, 
-0.0380786089259271, -0.0380786089259271, -0.0144343007278765, 
-0.00735332301231442, -0.00735332301231441, -0.0144343007278765, 
0, 0, 0, 0, 0, -0.0431557567827174, -0.0431557567827174, -0.0431557567827174, 
-0.0431557567827174, -0.0298770623880353, -0.0298770623880351, 
-0.0298770623880351, -0.0298770623880351, -0.0298770623880351, 
-0.0298770623880351, -0.0431557567827174, -0.0431557567827174, 
-0.0253857392839514, -0.0253857392839514, -0.0380786089259272, 
1.30686917151207, -0.0431557567827174, -0.0431557567827174, -0.0431557567827172, 
-0.0431557567827175, -0.0844351763140123, -0.0844351763140123, 
-0.0844351763140123, -0.0844351763140123, -0.0320064929183347, 
-0.0163051945055668, -0.0163051945055667, -0.0320064929183348, 
0, 0, 0, 0, 0, -0.0220573868000554, -0.0220573868000554, -0.0220573868000549, 
-0.0220573868000553, -0.0152704985538852, -0.0152704985538843, 
-0.0152704985538845, -0.0152704985538847, -0.0152704985538843, 
-0.0152704985538845, -0.0220573868000557, -0.0220573868000552, 
-0.0129749334117973, -0.0129749334117972, -0.019462400117696, 
-0.0431557567827171, 16.3334981687555, -15.6665018312445, -0.0220573868000556, 
-0.0220573868000556, -0.0431557567827175, -0.0431557567827175, 
-0.0431557567827175, -0.0431557567827175, -0.01635887415826, 
-0.008333766080623, -0.00833376608062305, -0.01635887415826, 
0, 0, 0, 0, 0, -0.0220573868000551, -0.0220573868000551, -0.022057386800056, 
-0.0220573868000555, -0.0152704985538844, -0.0152704985538848, 
-0.0152704985538846, -0.0152704985538846, -0.0152704985538846, 
-0.0152704985538848, -0.0220573868000555, -0.0220573868000556, 
-0.0129749334117975, -0.0129749334117974, -0.019462400117696, 
-0.0431557567827174, -15.6665018312445, 16.3334981687555, -0.0220573868000555, 
-0.0220573868000555, -0.0431557567827173, -0.0431557567827173, 
-0.0431557567827173, -0.0431557567827173, -0.01635887415826, 
-0.00833376608062302, -0.00833376608062299, -0.01635887415826, 
0, 0, 0, 0, 0, -0.0220573868000558, -0.0220573868000558, -0.0220573868000558, 
-0.0220573868000557, -0.015270498553885, -0.0152704985538848, 
-0.0152704985538845, -0.0152704985538844, -0.0152704985538847, 
-0.0152704985538846, -0.0220573868000559, -0.0220573868000553, 
-0.0129749334117975, -0.0129749334117975, -0.0194624001176962, 
-0.0431557567827176, -0.0220573868000556, -0.0220573868000557, 
16.3334981687555, -15.6665018312445, -0.0431557567827174, -0.0431557567827174, 
-0.0431557567827174, -0.0431557567827174, -0.01635887415826, 
-0.00833376608062305, -0.00833376608062299, -0.01635887415826, 
0, 0, 0, 0, 0, -0.0220573868000555, -0.0220573868000555, -0.0220573868000556, 
-0.0220573868000555, -0.0152704985538848, -0.0152704985538846, 
-0.0152704985538844, -0.0152704985538844, -0.0152704985538848, 
-0.0152704985538847, -0.0220573868000554, -0.0220573868000556, 
-0.0129749334117973, -0.0129749334117974, -0.0194624001176962, 
-0.0431557567827176, -0.0220573868000557, -0.0220573868000556, 
-15.6665018312445, 16.3334981687555, -0.0431557567827174, -0.0431557567827173, 
-0.0431557567827173, -0.0431557567827174, -0.01635887415826, 
-0.00833376608062303, -0.00833376608062299, -0.01635887415826, 
0, 0, 0, 0, 0, -0.0431557567827174, -0.0431557567827174, -0.0431557567827173, 
-0.0431557567827174, -0.0298770623880352, -0.0298770623880351, 
-0.0298770623880351, -0.0298770623880351, -0.0298770623880351, 
-0.0298770623880351, -0.0431557567827174, -0.0431557567827174, 
-0.0253857392839514, -0.0253857392839514, -0.0380786089259272, 
-0.0844351763140123, -0.0431557567827175, -0.0431557567827173, 
-0.0431557567827174, -0.0431557567827173, 1.30686917151207, -0.0844351763140123, 
-0.0844351763140123, -0.0844351763140123, -0.0320064929183348, 
-0.0163051945055668, -0.0163051945055668, -0.0320064929183348, 
0, 0, 0, 0, 0, -0.0431557567827174, -0.0431557567827174, -0.0431557567827173, 
-0.0431557567827174, -0.0298770623880352, -0.0298770623880351, 
-0.0298770623880351, -0.029877062388035, -0.0298770623880351, 
-0.0298770623880351, -0.0431557567827174, -0.0431557567827174, 
-0.0253857392839514, -0.0253857392839514, -0.0380786089259271, 
-0.0844351763140123, -0.0431557567827175, -0.0431557567827173, 
-0.0431557567827174, -0.0431557567827174, -0.0844351763140123, 
1.30686917151207, -0.0844351763140123, -0.0844351763140123, -0.0320064929183348, 
-0.0163051945055668, -0.0163051945055668, -0.0320064929183348, 
0, 0, 0, 0, 0, -0.0431557567827174, -0.0431557567827174, -0.0431557567827173, 
-0.0431557567827174, -0.0298770623880352, -0.029877062388035, 
-0.0298770623880351, -0.0298770623880351, -0.0298770623880351, 
-0.0298770623880351, -0.0431557567827174, -0.0431557567827174, 
-0.0253857392839514, -0.0253857392839514, -0.0380786089259271, 
-0.0844351763140122, -0.0431557567827174, -0.0431557567827173, 
-0.0431557567827174, -0.0431557567827173, -0.0844351763140123, 
-0.0844351763140123, 1.30686917151207, -0.0844351763140123, -0.0320064929183348, 
-0.0163051945055668, -0.0163051945055668, -0.0320064929183348, 
0, 0, 0, 0, 0, -0.0431557567827174, -0.0431557567827174, -0.0431557567827173, 
-0.0431557567827174, -0.0298770623880352, -0.0298770623880351, 
-0.0298770623880351, -0.029877062388035, -0.0298770623880351, 
-0.0298770623880351, -0.0431557567827174, -0.0431557567827174, 
-0.0253857392839514, -0.0253857392839514, -0.0380786089259272, 
-0.0844351763140123, -0.0431557567827175, -0.0431557567827173, 
-0.0431557567827174, -0.0431557567827174, -0.0844351763140123, 
-0.0844351763140123, -0.0844351763140123, 1.30686917151207, -0.0320064929183348, 
-0.0163051945055668, -0.0163051945055668, -0.0320064929183348, 
0, 0, 0, 0, 0, -0.01635887415826, -0.01635887415826, -0.01635887415826, 
-0.0163588741582599, -0.011325374417257, -0.0113253744172569, 
-0.0113253744172569, -0.011325374417257, -0.0113253744172569, 
-0.0113253744172569, -0.01635887415826, -0.01635887415826, -0.00962286715191766, 
-0.00962286715191767, -0.0144343007278764, -0.0320064929183348, 
-0.01635887415826, -0.01635887415826, -0.01635887415826, -0.01635887415826, 
-0.0320064929183348, -0.0320064929183348, -0.0320064929183348, 
-0.0320064929183348, 1.09491987822371, -0.0459842129803738, -0.0459842129803737, 
-0.0902653069614744, 0, 0, 0, 0, 0, -0.00833376608062297, -0.00833376608062297, 
-0.00833376608062283, -0.00833376608062303, -0.00576953036350832, 
-0.00576953036350826, -0.00576953036350816, -0.00576953036350815, 
-0.00576953036350823, -0.00576953036350825, -0.00833376608062306, 
-0.00833376608062301, -0.0049022153415429, -0.004902215341543, 
-0.00735332301231438, -0.0163051945055668, -0.00833376608062305, 
-0.00833376608062296, -0.00833376608062291, -0.00833376608062304, 
-0.0163051945055668, -0.0163051945055668, -0.0163051945055668, 
-0.0163051945055668, -0.0459842129803737, 16.2784608726326, -15.7215391273674, 
-0.0459842129803738, 0, 0, 0, 0, 0, -0.00833376608062297, -0.00833376608062297, 
-0.00833376608062283, -0.00833376608062303, -0.00576953036350832, 
-0.00576953036350826, -0.00576953036350816, -0.00576953036350815, 
-0.00576953036350823, -0.00576953036350825, -0.00833376608062306, 
-0.00833376608062301, -0.0049022153415429, -0.004902215341543, 
-0.00735332301231438, -0.0163051945055668, -0.00833376608062305, 
-0.00833376608062296, -0.00833376608062291, -0.00833376608062304, 
-0.0163051945055668, -0.0163051945055668, -0.0163051945055668, 
-0.0163051945055668, -0.0459842129803737, -15.7215391273674, 
16.2784608726326, -0.0459842129803737, 0, 0, 0, 0, 0, -0.01635887415826, 
-0.01635887415826, -0.01635887415826, -0.0163588741582599, -0.011325374417257, 
-0.0113253744172569, -0.0113253744172569, -0.011325374417257, 
-0.0113253744172569, -0.0113253744172569, -0.01635887415826, 
-0.01635887415826, -0.00962286715191766, -0.00962286715191767, 
-0.0144343007278764, -0.0320064929183348, -0.01635887415826, 
-0.01635887415826, -0.01635887415826, -0.01635887415826, -0.0320064929183348, 
-0.0320064929183348, -0.0320064929183348, -0.0320064929183348, 
-0.0902653069614744, -0.0459842129803737, -0.0459842129803737, 
1.09491987822371), .Dim = c(33, 33)),


SpeciesNumber = c(1, 1, 1, 1, 1, 1, 1, 2, 2, 2, 2, 2, 2, 3, 3, 3, 3, 3, 3, 3, 4, 4, 4, 5, 5, 5, 6, 6, 6, 6, 6, 7, 7, 7, 8, 8, 8, 8, 8, 8, 8, 8, 8, 8, 8, 8, 8, 8, 8, 8, 8, 9, 9, 9, 9, 10, 10, 10, 10, 10, 10, 10, 10, 11, 11, 11, 11, 11, 11, 11, 11, 11, 11, 11, 11, 12, 12, 12, 12, 12, 12, 12, 12, 12, 12, 12, 13, 13, 13, 13, 3, 3, 3, 3, 14, 14, 14, 14, 15, 15, 15, 15, 16, 16, 16, 16, 16, 16, 16, 16, 16, 16, 17, 17, 17, 17, 17, 17, 17, 17, 17, 17, 17, 18, 18, 18, 18, 18, 18, 18, 18, 18, 18, 18, 18, 18, 18, 18, 18, 18, 18, 18, 18, 18, 18, 18, 18, 18, 18, 18, 18, 18, 18, 18, 18, 18, 19, 19, 19, 19, 20, 20, 20, 20, 20, 20, 20, 20, 21, 21, 21, 21, 21, 21, 21, 22, 22, 22, 23, 23, 23, 23, 23, 23, 24, 24, 24, 24, 24, 24, 24, 24, 24, 24, 24, 24, 24, 24, 24, 24, 25, 25, 25, 25, 25, 25, 25, 25, 25, 25, 25, 14, 14, 14, 14, 14, 14, 26, 26, 26, 26, 26, 26, 26, 26, 21, 21, 21, 21, 21, 21, 21, 19, 19, 19, 19, 19, 19, 27, 27, 27, 27, 27, 27, 27, 27, 27, 28, 28, 28, 28, 28, 29, 29, 29, 29, 29, 29, 29, 29, 29, 29, 29, 30, 30, 30, 30, 31, 31, 31, 31, 31, 31, 32, 32, 32, 32, 32, 32, 32, 32, 32, 32, 32, 32, 32, 33, 33, 33, 33, 33, 33, 33, 33, 33, 27, 27, 27, 27)

)
