# Supplementary material for: Population Genetic Diversity in the Australian ‘Seascape’: A Bioregion Approach
Source: PLoS One. 2015 Sep 16;10(9):e0136275. doi: 10.1371/journal.pone.0136275 (PMC4574161; doi:10.1371/journal.pone.0136275)
Supplement: S2 Appendix — (ZIP) [file pone.0136275.s002.zip › Winbugs files/H3Fc_H/SnMRL2/SnMRL2_R2bug.R]

# Read in data and run in BUGS
# Lisa Pope with help from Simon Blomberg, Jake Gratten and Jude Keyse May 2014

setwd("C:/Program Files/R/finalBUGS/H3Fc_H/SnMRL2_500000")
#install.packages("R2WinBUGS")
library("R2WinBUGS")
Numbeta = 6
parameters <- c("beta","bb", "bs", "sigma", "b0gamma", "b1gamma")
inits <- function(){list(beta=rnorm(Numbeta, 0, 1),
                         bb = rnorm(17, 0, 1),
                         b0gamma=0.05, 
                         b1gamma=0.05)}
# Set run length
ni <- 500000 #number of iterations
nt <- 100 # thinning
nb <- 50000 # burnin

#run! 
H3Fc_SnMRL2.sim <- bugs ("data.txt", inits, parameters, 
                            "model.txt", n.chains=3, n.iter=ni, n.thin = nt, n.burnin = nb, 
                            debug = FALSE,DIC = TRUE, codaPkg = TRUE, 
                            bugs.directory="C:/Program Files/WinBUGS14/",working.directory=getwd())

print(H3Fc_SnMRL2.sim)

setwd("C:/Program Files/R/on mac now/finalBUGS/H3Mc_H/SnMRL2")
#install.packages("R2WinBUGS")
library("R2WinBUGS")
Numbeta = 6
parameters <- c("beta","bb", "bs", "sigma", "b0gamma", "b1gamma")
inits <- function(){list(beta=rnorm(Numbeta, 0, 1),
                         bb = rnorm(13, 0, 1),
                         b0gamma=0.05, 
                         b1gamma=0.05)}
# Set run length
ni <- 100000 #number of iterations, start at 5000 to test, end 1 million!
nt <- 100 # thinning
nb <- 5000 # burnin

#run! 
H3Mc_SnMRL2.sim <- bugs ("data.txt", inits, parameters, 
                         "model.txt", n.chains=3, n.iter=ni, n.thin = nt, n.burnin = nb, 
                         debug = FALSE,DIC = TRUE, codaPkg = TRUE, 
                         bugs.directory="C:/Program Files/WinBUGS14/",working.directory=getwd())

print(H3Mc_SnMRL2.sim)
