# Supplementary material for: Population Genetic Diversity in the Australian ‘Seascape’: A Bioregion Approach
Source: PLoS One. 2015 Sep 16;10(9):e0136275. doi: 10.1371/journal.pone.0136275 (PMC4574161; doi:10.1371/journal.pone.0136275)
Supplement: S2 Appendix — (ZIP) [file pone.0136275.s002.zip › Winbugs files/H3Mc_H/SnMRL2/data.txt]

list(

Numbeta = 6,
numSpecies = 9,
nrows = 148,


Region = c(9, 9, 9, 9, 7, 7, 6, 5, 4, 5, 5, 8, 8, 8, 8, 9, 3, 1, 2, 2, 2, 2, 8, 8, 7, 5, 8, 8, 8, 8, 8, 8, 8, 8, 8, 8, 8, 8, 8, 8, 8, 8, 8, 8, 6, 6, 6, 6, 6, 6, 6, 6, 6, 6, 6, 6, 6, 6, 8, 8, 8, 8, 8, 8, 8, 8, 8, 8, 8, 8, 8, 8, 8, 8, 8, 8, 5, 5, 6, 5, 8, 8, 8, 8, 7, 8, 8, 8, 8, 7, 13, 12, 11, 11, 11, 10, 10, 10, 10, 10, 10, 10, 11, 11, 11, 11, 10, 10, 10, 10, 7, 7, 7, 7, 7, 1, 2, 2, 2, 2, 2, 12, 12, 2, 2, 6, 6, 5, 5, 6, 5, 6, 6, 5, 5, 6, 5, 9, 9, 9, 9, 9, 9, 10, 10, 10, 10, 10), 


num = c(1, 1, 1, 2, 2, 3, 3, 3, 3, 2, 2, 2, 1),


adj = c(
2, 
1, 
4, 
5, 3, 
6, 4, 
8, 7, 5, 
9, 8, 6, 
9, 7, 6, 
10, 8, 7, 
11, 9, 
12, 10, 
13, 11, 
12),


sumNumNeigh = 26,


Heh = c(0.149, 0.158, 0.158, 0.15, 0.139, 0.143, 0.149, 0.155, 0.163, 
0.148, 0.149, 0.138, 0.138, 0.133, 0.128, 0.135, 0.101, 0.90375, 
0.88975, 0.882875, 0.896, 0.858375, 0.87, 0.82, 0.82, 0.88, 0.57, 
0.62, 0.53, 0.57, 0.57, 0.58, 0.57, 0.49, 0.59, 0.59, 0.63, 0.58, 
0.59, 0.57, 0.58, 0.6, 0.53, 0.58, 0.741, 0.786, 0.729, 0.711, 
0.738, 0.837, 0.727, 0.933333, 0.934, 0.929777, 0.928, 0.932444, 
0.935111, 0.935111, 0.527, 0.476, 0.439, 0.462, 0.545, 0.512, 
0.435, 0.414, 0.468, 0.477, 0.434, 0.533, 0.551, 0.472, 0.561, 
0.635, 0.548, 0.585, 0.56, 0.55, 0.55, 0.59, 0.82, 0.78, 0.63, 
0.63, 0.68, 0.755, 0.755, 0.773, 0.759, 0.738, 0.418, 0.429, 
0.186, 0.29, 0.198, 0.237, 0.289, 0.486, 0.201, 0.441, 0.468, 
0.397, 0.371, 0.118, 0.084, 0.111, 0.081, 0.042, 0.081, 0.066, 
0.646, 0.696, 0.732, 0.695, 0.758, 0.129, 0.251, 0.2, 0.374, 
0.271, 0.253, 0.5439, 0.1176, 0.000001, 0.7524, 0.773, 0.81, 0.798, 
0.781, 0.854, 0.829, 0.892, 0.831, 0.812, 0.806, 0.81, 0.675, 
0.621, 0.615, 0.66, 0.648, 0.616, 0.655, 0.676, 0.632, 0.597, 
0.576, 0.58),


N = c(73, 100, 100, 100, 85, 126, 62, 73, 83, 60, 56, 114, 101, 111, 110, 30, 47, 99, 100, 87, 72, 99, 44, 13, 30, 30, 35, 34, 34, 35, 34, 35, 30, 35, 35, 32, 31, 32, 32, 35, 33, 31, 31, 28, 44, 42, 44, 47, 48, 41, 38, 44, 42, 44, 47, 48, 41, 38, 30, 30, 30, 30, 30, 30, 30, 30, 30, 30, 30, 30, 30, 30, 30, 30, 30, 30, 9, 29, 19, 25, 39, 37, 39, 36, 38, 92, 94, 94, 91, 49, 6, 12, 8, 22, 6, 26, 39, 46, 46, 35, 20, 15, 19, 24, 25, 7, 8, 5, 26, 10, 19, 20, 21, 29, 30, 30, 30, 29, 29, 27, 30, 19, 17, 7, 15, 15, 43, 47, 30, 6, 13, 16, 47, 51, 34, 7, 16, 8, 14, 37, 21, 30, 31, 18, 25, 23, 13, 6),


InvMat = structure(.Data = c(2.08695652173913, -0.579710144927536, -0.579710144927536, 
-0.579710144927536, 0, 0, 0, 0, 0, -0.579710144927536, 2.08695652173913, 
-0.579710144927536, -0.579710144927536, 0, 0, 0, 0, 0, -0.579710144927536, 
-0.579710144927536, 2.08695652173913, -0.579710144927536, 0, 
0, 0, 0, 0, -0.579710144927536, -0.579710144927536, -0.579710144927536, 
2.08695652173913, 0, 0, 0, 0, 0, 0, 0, 0, 0, 2.8, -1.2, -1.2, 
0, 0, 0, 0, 0, 0, -1.2, 2.8, -1.2, 0, 0, 0, 0, 0, 0, -1.2, -1.2, 
2.8, 0, 0, 0, 0, 0, 0, 0, 0, 0, 4.26666666666667, -3.73333333333333, 
0, 0, 0, 0, 0, 0, 0, -3.73333333333333, 4.26666666666667), .Dim = c(9, 
9)),


SpeciesNumber = c(1, 1, 1, 1, 1, 1, 1, 1, 1, 1, 1, 1, 1, 1, 1, 1, 1, 2, 2, 2, 
2, 2, 3, 3, 3, 3, 1, 1, 1, 1, 1, 1, 1, 1, 1, 1, 1, 1, 1, 1, 1, 
1, 1, 1, 1, 1, 1, 1, 1, 1, 1, 1, 1, 1, 1, 1, 1, 1, 1, 1, 1, 1, 
1, 1, 1, 1, 1, 1, 1, 1, 1, 1, 1, 1, 1, 1, 4, 4, 4, 4, 1, 1, 1, 
1, 1, 1, 1, 1, 1, 1, 5, 5, 5, 5, 5, 5, 5, 5, 5, 5, 5, 5, 6, 6, 
6, 6, 6, 6, 6, 6, 7, 7, 7, 7, 7, 2, 2, 2, 2, 2, 2, 8, 8, 8, 8, 
1, 1, 1, 1, 1, 1, 1, 1, 1, 1, 1, 1, 9, 9, 9, 9, 9, 9, 9, 9, 9, 
9, 9),


Markerlat2 = structure(.Data=c(1, 1, 1, 1, 1, 1, 1, 1, 1, 1, 1, 1, 1, 1, 1, 1, 1, 
1, 1, 1, 1, 1, 1, 1, 1, 1, 1, 1, 1, 1, 1, 1, 1, 1, 1, 1, 1, 1, 
1, 1, 1, 1, 1, 1, 1, 1, 1, 1, 1, 1, 1, 1, 1, 1, 1, 1, 1, 1, 1, 
1, 1, 1, 1, 1, 1, 1, 1, 1, 1, 1, 1, 1, 1, 1, 1, 1, 1, 1, 1, 1, 
1, 1, 1, 1, 1, 1, 1, 1, 1, 1, 1, 1, 1, 1, 1, 1, 1, 1, 1, 1, 1, 
1, 1, 1, 1, 1, 1, 1, 1, 1, 1, 1, 1, 1, 1, 1, 1, 1, 1, 1, 1, 1, 
1, 1, 1, 1, 1, 1, 1, 1, 1, 1, 1, 1, 1, 1, 1, 1, 1, 1, 1, 1, 1, 
1, 1, 1, 1, 1, 0, 0, 0, 0, 0, 0, 0, 0, 0, 0, 0, 0, 0, 0, 0, 0, 
0, 1, 1, 1, 1, 1, 1, 1, 1, 1, 1, 1, 1, 1, 1, 1, 1, 1, 1, 1, 1, 
1, 1, 1, 1, 1, 1, 1, 0, 0, 0, 0, 0, 0, 0, 1, 1, 1, 1, 1, 1, 1, 
1, 1, 1, 1, 1, 1, 1, 1, 1, 1, 1, 1, 1, 1, 1, 1, 1, 1, 1, 1, 1, 
1, 0, 0, 0, 0, 0, 1, 1, 1, 1, 1, 0, 0, 0, 0, 0, 0, 0, 0, 0, 0, 
0, 0, 0, 0, 0, 0, 0, 0, 0, 0, 1, 1, 1, 1, 1, 0, 0, 0, 0, 0, 0, 
0, 0, 0, 0, 1, 1, 1, 1, 1, 1, 0, 0, 0, 0, 0, 0, 1, 1, 1, 1, 1, 
1, 1, 1, 1, 1, 1, 0, 0, 0, 0, 0, 0, 0, 0, 0, 0, 0, 0, 0, 0, 0, 
0, 0, 0, 0, 0, 0, 0, 0, 0, 0, 0, 0, 0, 0, 0, 0, 0, 0, 0, 0, 0, 
0, 0, 0, 0, 0, 0, 0, 0, 1, 1, 1, 1, 1, 1, 1, 0, 0, 0, 0, 0, 0, 
0, 0, 0, 0, 0, 0, 0, 0, 0, 0, 0, 0, 0, 0, 0, 0, 0, 0, 0, 0, 0, 
0, 0, 1, 1, 1, 1, 1, 0, 0, 0, 0, 0, 0, 0, 0, 0, 0, 0, 0, 0, 0, 
0, 0, 0, 0, 0, 0, 0, 0, 0, 0, 0, 0, 0, 0, 0, 0, 1, 1, 1, 1, 1, 
1, 0, 0, 0, 0, 0, 0, 0, 0, 0, 0, 1, 1, 1, 1, 1, 1, 0, 0, 0, 0, 
0, 0, 0, 0, 0, 0, 0, 0, 0, 0, 0, 0, 0, 0, 0, 0, 0, 0, 0, 0, 0, 
0, 0, 0, 0, 0, 0, 0, 0, 0, 0, 0, 0, 0, 0, 0, 0, 0, 0, 0, 0, 0, 
0, 0, 0, 0, 0, 0, 0, 0, 0, 0, 0, 0, 0, 0, 0, 0, 0, 0, 0, 0, 0, 
0, 0, 0, 0, 0, 0, 0, 0, 0, 0, 0, 0, 0, 0, 0, 0, 0, 0, 0, 0, 0, 
0, 0, 0, 0, 0, 0, 0, 0, 0, 0, 0, 0, 0, 0, 0, 0, 0, 0, 0, 0, 0, 
0, 0, 0, 0, 0, 0, 0, 0, 0, 0, 0, 0, 0, 0, 0, 0, 0, 0, 0, 0, 0, 
0, 0, 1, 1, 1, 1, 0, 0, 0, 0, 0, 0, 0, 0, 0, 0, 0, 0, 0, 0, 0, 
0, 0, 0, 0, 0, 0, 0, 0, 0.849003892832608, 0.860357201740325, 
0.866584795053813, 0.864184199679414, 0.881626906343027, 0.887478223036409, 
0.878095122509732, 0.816379642775361, 0.744103503549347, 0.770926562857797, 
0.778556285779711, 0.991351934966796, 0.99221470116785, 0.992421204488207, 
0.985263659262652, 0.929551499885505, 0.778972933363865, 0.285367529196245, 
0.386283489809938, 0.420242729562629, 0.46409434394321, 0.502289901534234, 
0.985253034119533, 1, 0.932676894893519, 0.783604305014884, 0.942691527364323, 
0.942691527364323, 0.942691527364323, 0.940882665445386, 0.940882665445386, 
0.940882665445386, 0.938649141286925, 0.938649141286925, 0.938649141286925, 
0.999438561941836, 0.999438561941836, 0.999438561941836, 0.997335172887566, 
0.997335172887566, 0.997335172887566, 0.99600098465766, 0.99600098465766, 
0.99600098465766, 0.871536523929471, 0.859527364323334, 0.871231188458896, 
0.865888092512022, 0.86810167162812, 0.871116693382185, 0.86820565605679, 
0.871536523929471, 0.859527364323334, 0.871231188458896, 0.865888092512022, 
0.86810167162812, 0.871116693382185, 0.86820565605679, 0.987864575223265, 
0.987864575223265, 0.987864575223265, 0.987864575223265, 0.987864575223265, 
0.987864575223265, 0.981957293336386, 0.981957293336386, 0.981957293336386, 
0.981957293336386, 0.981957293336386, 0.981957293336386, 0.988994275246164, 
0.988994275246164, 0.988994275246164, 0.988994275246164, 0.988994275246164, 
0.988994275246164, 0.750498397068926, 0.756790405312571, 0.871630547286467, 
0.809699977100985, 0.941667483398214, 0.938649141286925, 0.97724144721777, 
0.988779482482253, 0.86947561254866, 0.941667483398214, 0.938649141286925, 
0.97724144721777, 0.98896489580948, 0.86947561254866, 0.251162033432562, 
0.541238378749714, 0.659395397297916, 0.674055415617128, 0.697983306617815, 
0.701842065491184, 0.706952736432333, 0.719798740554156, 0.719666430043508, 
0.724574444698878, 0.757705518662697, 0.75755285092741, 0.628577971147241, 
0.659395397297916, 0.674055415617128, 0.697983306617815, 0.701842065491184, 
0.706952736432333, 0.74931302953973, 0.75755285092741, 0.86947561254866, 
0.872681474696588, 0.876803297458209, 0.877948248225326, 0.881841080833524, 
0.285367529196245, 0.386283489809938, 0.412073986718571, 0.44833982138768, 
0.46409434394321, 0.502289901534234, 0.536814930158003, 0.382795214105793, 
0.502289901534234, 0.41105786581177, 0.86820565605679, 0.859527364323334, 
0.827848225326311, 0.827848225326311, 0.86820565605679, 0.827848225326311, 
0.86820565605679, 0.859527364323334, 0.827848225326311, 0.827848225326311, 
0.86820565605679, 0.827848225326311, 0.848866498740554, 0.847721547973437, 
0.844957453629494, 0.834211128921456, 0.829327959697733, 0.804350812915045, 
0.778337531486146, 0.774215708724525, 0.748660407602473, 0.708495534692008, 
0.708495534692008, 0.720807610044923, 0.740214514586442, 0.750969207018459, 
0.746814330975549, 0.777266001987977, 0.787617596363863, 0.771051044175381, 
0.666475721138026, 0.553690023994413, 0.594327765319737, 0.6061498901271, 
0.982778658962411, 0.984490013213605, 0.984899847117823, 0.97074447826363, 
0.864065990939392, 0.606798830913505, 0.0814346267195695, 0.149214934499745, 
0.176603951750249, 0.215383560080079, 0.252295145183271, 0.970723541241746, 
1, 0.869886190268217, 0.61403570683786, 0.888667315764481, 0.888667315764481, 
0.888667315764481, 0.885260190135614, 0.885260190135614, 0.885260190135614, 
0.881062210438681, 0.881062210438681, 0.881062210438681, 0.998877439096366, 
0.998877439096366, 0.998877439096366, 0.994677447078671, 0.994677447078671, 
0.994677447078671, 0.992017961439028, 0.992017961439028, 0.992017961439028, 
0.759575912543065, 0.738787290020617, 0.759043783743501, 0.749762188754108, 
0.753600512283536, 0.758844293489111, 0.753781061209, 0.759575912543065, 
0.738787290020617, 0.759043783743501, 0.749762188754108, 0.753600512283536, 
0.758844293489111, 0.753781061209, 0.975876418981042, 0.975876418981042, 
0.975876418981042, 0.975876418981042, 0.975876418981042, 0.975876418981042, 
0.964240125936522, 0.964240125936522, 0.964240125936522, 0.964240125936522, 
0.964240125936522, 0.964240125936522, 0.978109676469686, 0.978109676469686, 
0.978109676469686, 0.978109676469686, 0.978109676469686, 0.978109676469686, 
0.563247844003027, 0.572731717573166, 0.759739810962905, 0.655614052917335, 
0.886737649289525, 0.881062210438681, 0.955000846160281, 0.977684864977873, 
0.755987840816868, 0.886737649289525, 0.881062210438681, 0.955000846160281, 
0.978051565143456, 0.755987840816868, 0.0630823670379796, 0.292938982631619, 
0.434802289977677, 0.45435070332278, 0.487180696317139, 0.492582284892931, 
0.499782171549164, 0.518110226903349, 0.517919770531567, 0.525008125910687, 
0.574117653011907, 0.573886321948247, 0.395110265811581, 0.434802289977677, 
0.45435070332278, 0.487180696317139, 0.492582284892931, 0.499782171549164, 
0.561470016238008, 0.573886321948247, 0.755987840816868, 0.761572956278612, 
0.768784022433589, 0.770793126561919, 0.777643691845638, 0.0814346267195695, 
0.149214934499745, 0.169804970530137, 0.201008595441937, 0.215383560080079, 
0.252295145183271, 0.288170269240542, 0.1465321759423, 0.252295145183271, 
0.168968569045727, 0.753781061209, 0.738787290020617, 0.685332684175923, 
0.685332684175923, 0.753781061209, 0.685332684175923, 0.753781061209, 
0.738787290020617, 0.685332684175923, 0.685332684175923, 0.753781061209, 
0.685332684175923, 0.720574332684047, 0.71863182289848, 0.713953098444038, 
0.695908207616411, 0.687784864736405, 0.646980230237093, 0.605809312919948, 
0.599409963635818, 0.560492405911501, 0.501965922678515, 0.501965922678515
), .Dim = c(148, 6))

)
