# Supplementary material for: Population Genetic Diversity in the Australian ‘Seascape’: A Bioregion Approach
Source: PLoS One. 2015 Sep 16;10(9):e0136275. doi: 10.1371/journal.pone.0136275 (PMC4574161; doi:10.1371/journal.pone.0136275)
Supplement: S3 Appendix — See associated readme.txt for a full explanation of column headings. (ZIP) [file pone.0136275.s003.zip]

Archive with 5 entries (4 files):
- S3_Appendix _H3 .csv
- __MACOSX/
- __MACOSX/._S3_Appendix _H3 .csv
- S3_Appendix _readme.docx
- __MACOSX/._S3_Appendix _readme.docx
